# Supplementary material for: β-cell-specific deletion of PFKFB3 restores cell fitness competition and physiological replication under diabetogenic stress
Source: Commun Biol. 2022 Mar 22;5:248. doi: 10.1038/s42003-022-03209-y (PMC8941137; doi:10.1038/s42003-022-03209-y)
Supplement: Supplementary file 4 — Supplementary Data 1 [file 42003_2022_3209_MOESM4_ESM.xlsx]

## Sheet: Supplementary Data File 1
Supplementary Data File 1 Cluster 1- vs Cluster 7 β-cell comparison in both health and T2D
	p_val	avg_logFC	pct.1	pct.2	p_val_adj
GC	3.80181e-59	-1.8959	0.092	1	1.77518e-54
ARX	5.47729e-58	-0.29591	0.038	0.879	2.55751e-53
GPR119	1.05331e-53	-0.340029	0.033	0.81	4.91823e-49
LOXL4	3.43203e-53	-2.08271	0.115	0.983	1.60252e-48
TM4SF4	2.69587e-52	-2.3145	0.148	1	1.25878e-47
TMEM236	1.76873e-51	-0.49969	0.047	0.81	8.25874e-47
MRC1	2.55881e-48	-0.778248	0.062	0.828	1.19479e-43
SPOCK3	1.01205e-46	-0.458834	0.036	0.724	4.72556e-42
POPDC3	1.24597e-45	-0.274318	0.009	0.603	5.81783e-41
F10	3.41121e-45	-0.708281	0.118	0.948	1.5928e-40
CD36	3.39107e-44	-0.622903	0.036	0.707	1.58339e-39
IRX2	4.40652e-44	-0.374368	0.089	0.828	2.05754e-39
KCTD12	1.49165e-43	-0.685671	0.148	0.948	6.96498e-39
MUC13	2.8549e-43	-0.694002	0.027	0.655	1.33304e-38
FXYD3	1.27082e-42	-0.445869	0.098	0.862	5.93384e-38
PAPPA2	1.53892e-42	-0.506511	0.038	0.69	7.18566e-38
SERPINA1	3.55202e-41	-1.57671	0.08	0.793	1.65855e-36
MAOB	1.94951e-40	-0.373557	0.033	0.655	9.10286e-36
PTPRT	6.12761e-40	-0.281906	0.041	0.672	2.86117e-35
DPP4	6.24393e-40	-0.557254	0.053	0.707	2.91548e-35
DMD	7.59023e-40	-0.165474	0.068	0.759	3.54411e-35
TMEM176A	1.2024e-39	-1.04376	0.269	1	5.61437e-35
MYO10	3.52189e-39	-0.641435	0.068	0.741	1.64448e-34
S100A10	5.34132e-39	-0.566908	0.124	0.879	2.49402e-34
CRH	3.35394e-37	-0.638884	0.03	0.603	1.56605e-32
VIM	4.54255e-37	-1.17088	0.207	0.931	2.12105e-32
TMEM86B	6.23922e-37	-0.21498	0.083	0.776	2.91328e-32
FEV	6.87454e-37	-0.552495	0.151	0.879	3.20993e-32
APOH	8.83874e-36	-0.502608	0.044	0.638	4.12707e-31
VIL1	7.20477e-35	-0.540203	0.053	0.638	3.36412e-30
GPC6	2.06376e-34	-0.31568	0.059	0.672	9.63634e-30
TMEM176B	2.32582e-34	-1.25577	0.364	0.983	1.086e-29
FXYD5	4.17609e-34	-0.569084	0.139	0.845	1.94994e-29
TTR	2.56702e-33	-2.40765	0.962	1	1.19862e-28
SMIM24	3.89354e-33	-0.787738	0.172	0.879	1.81801e-28
FAP	1.55218e-32	-0.591876	0.118	0.741	7.24757e-28
FABP5	1.59787e-32	-0.370659	0.163	0.845	7.46096e-28
GPER1	2.36486e-32	-0.193905	0.024	0.517	1.10422e-27
GCG	3.47752e-32	-3.84975	0.763	1	1.62376e-27
ADGRG2	3.89369e-31	-0.526925	0.112	0.741	1.81808e-26
PPP2R2B	4.32413e-31	-0.243054	0.05	0.603	2.01907e-26
LDHA	1.54798e-30	-0.803166	0.142	0.81	7.22799e-26
IGFBP2	1.78998e-30	-0.957708	0.299	0.966	8.35797e-26
NPNT	1.16192e-29	-0.404835	0.062	0.621	5.42538e-25
ADGRG5	1.43046e-28	-0.171907	0.038	0.534	6.67924e-24
USH1C	1.84587e-28	-0.473871	0.16	0.828	8.61892e-24
LAMB1	2.48828e-28	-0.422807	0.189	0.81	1.16185e-23
RNF144A	3.66865e-28	-0.134511	0.033	0.5	1.713e-23
SEMA3E	5.85026e-28	-0.186145	0.036	0.5	2.73166e-23
KIF12	9.38403e-28	-0.180626	0.13	0.759	4.38168e-23
SPTSSB	1.47266e-27	-0.609321	0.145	0.793	6.87629e-23
MBOAT4	2.14648e-27	-0.347093	0.059	0.569	1.00226e-22
SLC6A19	2.94711e-27	-0.287243	0.03	0.483	1.37609e-22
KCNIP1	9.69982e-27	-0.225277	0.027	0.466	4.52914e-22
ANK2	1.14692e-26	-0.242976	0.101	0.672	5.3553e-22
RGS4	1.84843e-26	-1.15097	0.346	0.948	8.63086e-22
CRYBA2	7.69728e-25	-1.61855	0.722	1	3.59409e-20
REG4	1.1054e-24	-0.841807	0.041	0.483	5.16146e-20
AOX1	1.16498e-24	-0.259164	0.036	0.466	5.43965e-20
PYROXD2	2.69656e-24	-0.109617	0.038	0.483	1.25911e-19
CLU	2.98323e-24	-1.31016	0.929	1	1.39296e-19
PLPPR1	4.07749e-24	-0.228021	0.024	0.414	1.9039e-19
SYNDIG1	6.93368e-24	-0.298381	0.041	0.483	3.23755e-19
CSGALNACT1	9.20973e-24	-0.223982	0.059	0.534	4.3003e-19
PRSS3	1.55265e-23	-0.242113	0.053	0.5	7.24981e-19
EGFL7	2.23949e-23	-0.253533	0.172	0.793	1.04569e-18
SLC38A4	7.75493e-23	-0.364169	0.228	0.862	3.62101e-18
FAM110B	1.57481e-22	-0.253391	0.151	0.707	7.35326e-18
LDB2	1.94665e-22	-0.181258	0.021	0.379	9.0895e-18
MYRF	2.41845e-22	-0.182945	0.065	0.517	1.12925e-17
PLIN3	5.60549e-22	-0.197819	0.109	0.655	2.61737e-17
CD82	6.40517e-22	-0.461371	0.26	0.862	2.99077e-17
HNF1A-AS1	1.31089e-21	-0.140334	0.098	0.603	6.12096e-17
GLS	1.59969e-21	-0.664856	0.536	1	7.46945e-17
SLC7A14	2.70255e-21	-0.37809	0.207	0.793	1.2619e-16
KCNJ3	3.37956e-21	-0.130164	0.107	0.603	1.57802e-16
CYSTM1	3.43602e-21	-0.679907	0.932	1	1.60438e-16
SPATS2L	5.45668e-21	-0.303481	0.216	0.793	2.54789e-16
C1orf21	5.66395e-21	-0.103497	0.027	0.379	2.64467e-16
CNIH3	5.79276e-21	-0.23617	0.104	0.603	2.70481e-16
KCNH6	6.77373e-21	-0.258912	0.16	0.724	3.16286e-16
ERBB3	7.45949e-21	-0.252272	0.065	0.5	3.48306e-16
TMEM45B	7.51342e-21	-0.194617	0.03	0.397	3.50824e-16
SERPINA10	8.57274e-21	-0.157347	0.021	0.362	4.00287e-16
POU6F2	1.29598e-20	-0.112566	0.056	0.466	6.05131e-16
PRLR	2.12017e-20	-0.16671	0.033	0.397	9.89969e-16
CEACAM1	2.32688e-20	-0.28522	0.104	0.603	1.08649e-15
SLC44A3	2.50075e-20	-0.120751	0.038	0.431	1.16767e-15
HS3ST3B1	3.5138e-20	-0.171662	0.041	0.431	1.6407e-15
STK32B	6.05934e-20	-0.12316	0.003	0.259	2.82929e-15
RHOC	8.58347e-20	-0.246762	0.095	0.552	4.00788e-15
ARFGEF3	1.06149e-19	-0.754179	0.855	1	4.9564e-15
KLHL41	1.08351e-19	-0.274642	0.077	0.517	5.05923e-15
INS	1.11015e-19	0.729694	1	1	5.18363e-15
IMPA2	1.75887e-19	-0.165165	0.056	0.466	8.21269e-15
QDPR	3.02281e-19	-0.754469	0.787	0.983	1.41144e-14
COTL1	3.16081e-19	-0.5401	0.364	0.931	1.47588e-14
ABHD15	5.97715e-19	-0.24277	0.163	0.707	2.79091e-14
CPNE8	1.37542e-18	-0.315964	0.263	0.879	6.42226e-14
HMGB3	1.39233e-18	-0.411121	0.293	0.845	6.50121e-14
ANXA4	2.68467e-18	-0.313721	0.228	0.828	1.25355e-13
CDO1	6.12026e-18	-0.199231	0.015	0.293	2.85773e-13
WIPF3	7.68136e-18	-0.188017	0.044	0.397	3.58666e-13
TSPAN14	1.06787e-17	-0.21754	0.157	0.638	4.9862e-13
PLCE1	1.16306e-17	-0.697784	0.183	0.69	5.43066e-13
KLB	1.41835e-17	-0.147138	0.033	0.362	6.62269e-13
ITPR1	1.69944e-17	-0.156601	0.133	0.621	7.93518e-13
CAMK2G	2.20039e-17	-0.474868	0.346	0.897	1.02743e-12
COL27A1	2.47808e-17	-0.154377	0.139	0.621	1.15709e-12
STK32A	2.705e-17	-0.11889	0.021	0.31	1.26305e-12
ARRDC4	3.63477e-17	-0.348634	0.145	0.621	1.69718e-12
FGFR4	4.91265e-17	-0.120068	0.03	0.345	2.29386e-12
TPD52L1	5.40646e-17	-0.226061	0.065	0.448	2.52444e-12
DSC2	7.50265e-17	-0.130508	0.059	0.431	3.50321e-12
GATA6	8.28946e-17	-0.100776	0.033	0.345	3.8706e-12
ITGB8	9.37698e-17	-0.140502	0.121	0.586	4.37839e-12
NEDD9	9.87084e-17	-0.268832	0.139	0.603	4.60899e-12
PDK4	1.0272e-16	-1.06623	0.506	0.966	4.79631e-12
GRIA3	1.08168e-16	-0.452917	0.414	0.931	5.05071e-12
DOK4	1.37654e-16	-0.199097	0.142	0.638	6.42749e-12
LBH	2.05981e-16	-0.149408	0.056	0.414	9.61787e-12
A1CF	2.24397e-16	-0.297237	0.263	0.793	1.04777e-11
PRKCE	3.5478e-16	-0.112636	0.186	0.69	1.65657e-11
SLC5A1	4.61522e-16	-0.237714	0.065	0.431	2.15498e-11
EZR	4.69718e-16	-0.614148	0.757	1	2.19325e-11
FAM131C	4.84146e-16	-0.112743	0.216	0.741	2.26062e-11
NPHP4	4.99664e-16	-0.152724	0.101	0.517	2.33308e-11
TSPAN15	5.56496e-16	-0.128594	0.009	0.241	2.59845e-11
CYP4F3	6.05677e-16	-0.142369	0.024	0.31	2.82809e-11
SH3RF1	6.25927e-16	-0.189611	0.112	0.534	2.92264e-11
UPB1	1.04789e-15	-0.103561	0.027	0.31	4.89292e-11
SLC40A1	2.40027e-15	-0.536089	0.263	0.776	1.12076e-10
MATN2	2.85611e-15	-0.340963	0.219	0.741	1.3336e-10
PALLD	4.01947e-15	-0.581212	0.506	0.948	1.87681e-10
RIIAD1	4.65199e-15	-0.103071	0.175	0.655	2.17215e-10
VGF	4.92283e-15	-0.281732	0.731	1	2.29862e-10
TMEM56	5.286e-15	-0.119714	0.074	0.431	2.46819e-10
PTGER4	7.38324e-15	-0.204925	0.041	0.345	3.44745e-10
HGD	7.78001e-15	-0.124797	0.059	0.414	3.63272e-10
SMOC1	8.35488e-15	-0.183593	0.13	0.569	3.90114e-10
INHBA	1.26635e-14	-0.339944	0.207	0.69	5.91298e-10
CBR3-AS1	1.5334e-14	-0.155893	0.195	0.672	7.15989e-10
ELL2	1.5596e-14	-0.465414	0.76	1	7.28225e-10
ZFP36	1.98402e-14	-0.232015	0.213	0.707	9.26401e-10
TJP2	2.19675e-14	-0.1412	0.077	0.448	1.02573e-09
FSTL5	2.41382e-14	-0.124177	0.107	0.517	1.12708e-09
PLXDC2	2.68684e-14	-0.140713	0.059	0.379	1.25457e-09
ANG	3.14641e-14	-0.104287	0.027	0.293	1.46915e-09
SSX2IP	3.51433e-14	-0.324072	0.343	0.897	1.64094e-09
MFSD3	3.52075e-14	-0.218566	0.331	0.845	1.64394e-09
PDE3B	4.25017e-14	-0.240922	0.385	0.914	1.98453e-09
SLC7A8	4.28115e-14	-0.642339	0.935	1	1.999e-09
BTBD11	4.37981e-14	-0.114064	0.056	0.379	2.04506e-09
SERTM1	4.42662e-14	-0.111484	0.018	0.259	2.06692e-09
PCSK2	9.57105e-14	-0.647839	0.932	1	4.46901e-09
ELF3	1.15192e-13	-0.347222	0.296	0.776	5.37864e-09
SLC7A2	1.60871e-13	-0.512839	0.657	1	7.51153e-09
AGFG2	1.82584e-13	-0.137178	0.169	0.621	8.52539e-09
MYL6	1.90474e-13	-0.384159	1	1	8.8938e-09
RPS6KA3	2.00472e-13	-0.343824	0.464	0.914	9.36065e-09
VSNL1	2.17837e-13	-0.122029	0.056	0.362	1.01714e-08
LMCD1	2.6619e-13	-0.250197	0.124	0.534	1.24292e-08
ALDH1A1	2.73134e-13	-0.732603	0.962	1	1.27535e-08
IFIH1	2.91513e-13	-0.131374	0.16	0.621	1.36116e-08
SNTG1	2.96347e-13	-0.132868	0.186	0.638	1.38373e-08
BID	3.66412e-13	-0.245982	0.204	0.621	1.71089e-08
TMSB4X	4.06126e-13	-0.660358	0.87	1	1.89633e-08
CHGA	6.52991e-13	-0.675956	0.985	1	3.04901e-08
GALNT13	8.45622e-13	-0.206143	0.098	0.448	3.94846e-08
TMPRSS2	1.23739e-12	-0.110501	0.015	0.224	5.77774e-08
GNG5	1.2793e-12	-0.334392	0.63	1	5.97345e-08
KIAA1217	1.50332e-12	-0.11742	0.18	0.621	7.01947e-08
SMIM5	1.98126e-12	-0.150017	0.095	0.448	9.25112e-08
HPS1	2.26926e-12	-0.515804	0.58	0.914	1.05958e-07
IAPP	2.27683e-12	1.43615	0.976	0.966	1.06312e-07
MPC2	2.37215e-12	-0.45506	0.814	0.983	1.10763e-07
TCN2	2.50993e-12	-0.103321	0.109	0.483	1.17196e-07
SLC6A4	2.70173e-12	-0.256373	0.201	0.638	1.26152e-07
FAM84A	2.74113e-12	-0.231621	0.213	0.655	1.27992e-07
KCNA5	3.47135e-12	-0.170598	0.189	0.655	1.62088e-07
SNED1	3.59777e-12	-0.107544	0.178	0.586	1.67991e-07
TMEM178B	4.12064e-12	-0.148917	0.284	0.741	1.92405e-07
IRF6	4.51218e-12	-0.175295	0.225	0.655	2.10687e-07
MACC1	5.17742e-12	-0.102338	0.118	0.466	2.41749e-07
RBM47	6.26766e-12	-0.278427	0.5	0.862	2.92656e-07
HIGD1A	6.35493e-12	-0.511939	0.725	0.966	2.96731e-07
PDZK1	7.09661e-12	-0.152014	0.089	0.414	3.31362e-07
SELENBP1	8.30277e-12	-0.115144	0.033	0.276	3.87681e-07
ITPK1	8.7744e-12	-0.162535	0.37	0.845	4.09703e-07
AC006369.2	9.81631e-12	-0.235227	0.45	0.879	4.58353e-07
LPP	1.07076e-11	-0.276591	0.459	0.897	4.99968e-07
HACD1	1.07523e-11	-0.168804	0.275	0.793	5.02057e-07
STXBP6	1.12836e-11	-0.121212	0.104	0.448	5.26867e-07
LUZP1	1.78947e-11	-0.162713	0.121	0.483	8.35558e-07
LINC00473	1.82021e-11	-0.343969	0.272	0.707	8.49912e-07
FAM83F	1.96534e-11	-0.114266	0.21	0.638	9.17677e-07
CNN3	2.66137e-11	-0.146941	0.145	0.534	1.24267e-06
EGFEM1P	2.86643e-11	-0.309524	0.222	0.621	1.33842e-06
EFNA1	2.93224e-11	-0.142589	0.059	0.345	1.36915e-06
GPX3	2.94829e-11	-0.576618	0.817	1	1.37664e-06
SAMD5	3.09572e-11	-0.127077	0.213	0.638	1.44548e-06
TMEM8A	3.40923e-11	-0.209359	0.382	0.845	1.59187e-06
VSTM2A	3.43945e-11	-0.201513	0.021	0.224	1.60598e-06
CLSTN2	3.47495e-11	-0.15029	0.098	0.431	1.62256e-06
HADH	4.45826e-11	0.696726	0.976	0.966	2.0817e-06
SAMD4A	5.91144e-11	-0.107501	0.107	0.431	2.76023e-06
ATP2B4	6.32423e-11	-0.144331	0.175	0.569	2.95297e-06
REEP4	6.56035e-11	-0.184453	0.325	0.845	3.06322e-06
GDF15	7.61114e-11	-0.220426	0.157	0.552	3.55387e-06
ADCY6	8.40075e-11	-0.12135	0.083	0.397	3.92256e-06
KCNJ6	8.60638e-11	-0.374847	0.678	0.983	4.01857e-06
NRP1	8.66628e-11	-0.218759	0.18	0.569	4.04655e-06
PFKP	8.74175e-11	-0.291411	0.417	0.862	4.08178e-06
MARCKSL1	9.54968e-11	-0.142142	0.148	0.5	4.45903e-06
SERINC5	1.10454e-10	-0.167423	0.249	0.638	5.15743e-06
FGF12	1.10537e-10	-0.261145	0.388	0.897	5.1613e-06
B2M	1.12692e-10	-0.45197	1	1	5.26194e-06
AC009014.3	1.19001e-10	-0.11316	0.112	0.466	5.55651e-06
CACNB2	1.44288e-10	-0.372125	0.538	0.862	6.73722e-06
CNTN1	1.6042e-10	-0.339639	0.553	0.966	7.49049e-06
CCDC86	2.21243e-10	-0.249342	0.385	0.862	1.03305e-05
TAGLN2	2.37838e-10	-0.538462	0.876	1	1.11054e-05
GLRX	2.52549e-10	-0.23302	0.281	0.69	1.17923e-05
LRRFIP1	2.52976e-10	-0.387743	0.586	0.948	1.18122e-05
WWC1	2.5532e-10	-0.165842	0.266	0.69	1.19217e-05
STARD3	3.30607e-10	-0.215991	0.355	0.776	1.54371e-05
SERPINE2	3.39095e-10	-0.329943	0.399	0.879	1.58334e-05
CCDC150	3.72387e-10	-0.109031	0.083	0.379	1.73879e-05
SYDE2	3.79632e-10	-0.152614	0.071	0.345	1.77261e-05
ASS1	3.88982e-10	-0.215337	0.269	0.707	1.81627e-05
USP25	4.13318e-10	-0.107849	0.222	0.638	1.92991e-05
HLA-A	4.33305e-10	-0.48238	0.973	1	2.02323e-05
FOSL2	4.59102e-10	-0.17419	0.272	0.69	2.14368e-05
LIMA1	4.8445e-10	-0.174471	0.349	0.81	2.26204e-05
SAMD11	4.87617e-10	0.394236	0.964	0.948	2.27683e-05
ARHGEF28	5.04555e-10	-0.136996	0.275	0.69	2.35592e-05
GS1-358P8.4	5.12515e-10	-0.147167	0.186	0.552	2.39308e-05
SQRDL	5.20401e-10	-0.134019	0.178	0.569	2.42991e-05
CNKSR3	5.24858e-10	-0.202999	0.32	0.776	2.45072e-05
RAP2B	6.19002e-10	-0.246202	0.349	0.793	2.89031e-05
LAT2	6.33693e-10	-0.10954	0.05	0.293	2.9589e-05
TM4SF1	6.59285e-10	-0.244293	0.068	0.328	3.0784e-05
CD99L2	6.84619e-10	-0.24761	0.47	0.897	3.19669e-05
TTLL12	7.08231e-10	-0.115939	0.207	0.603	3.30694e-05
MAGIX	7.90933e-10	-0.102	0.228	0.655	3.6931e-05
PCSK1	7.98065e-10	0.825023	0.973	0.983	3.7264e-05
COX8A	8.20281e-10	-0.267535	0.973	1	3.83014e-05
HMGCS2	8.2334e-10	-0.176463	0.033	0.241	3.84442e-05
HSPB1	8.86254e-10	-0.270134	0.586	0.966	4.13819e-05
TRNP1	9.17934e-10	-0.143247	0.34	0.724	4.28611e-05
CNNM1	9.85393e-10	-0.189584	0.382	0.828	4.6011e-05
TPM4	1.0795e-09	-0.413212	0.615	0.966	5.0405e-05
NBEAL2	1.15333e-09	-0.18364	0.254	0.621	5.38525e-05
PCDH17	1.16574e-09	-0.270175	0.598	0.914	5.4432e-05
MLIP	1.21326e-09	-0.12343	0.109	0.431	5.66508e-05
CYP3A5	1.5609e-09	-0.167058	0.077	0.345	7.28833e-05
CD63	1.57383e-09	-0.325341	1	1	7.34868e-05
TAP1	1.64987e-09	-0.143308	0.157	0.517	7.70376e-05
SLC12A8	1.7064e-09	-0.192015	0.21	0.586	7.9677e-05
VWA5B2	1.77721e-09	-0.291553	0.509	0.914	8.29833e-05
MYC	1.78639e-09	-0.107933	0.024	0.207	8.34119e-05
CTC-444N24.11	1.91088e-09	-0.125858	0.462	0.914	8.92245e-05
H2AFJ	2.00712e-09	-0.211863	0.754	1	9.37182e-05
SH3KBP1	2.09176e-09	-0.183756	0.293	0.638	9.76704e-05
C15orf48	2.21517e-09	-0.291523	0.731	0.931	0.000103433
MYH10	2.28743e-09	-0.286109	0.506	0.879	0.000106807
PPP1R14C	2.8451e-09	-0.106508	0.151	0.517	0.000132846
GALE	2.89665e-09	-0.149566	0.157	0.5	0.000135253
HLA-E	3.10847e-09	-0.522512	0.76	0.983	0.000145144
BCAR3	3.22604e-09	-0.100979	0.077	0.345	0.000150633
STON2	3.37765e-09	-0.123741	0.154	0.5	0.000157712
GLUL	3.42311e-09	-0.343776	0.456	0.879	0.000159835
ARPC1B	3.95723e-09	-0.249041	0.68	0.983	0.000184775
PLSCR4	4.03175e-09	-0.151121	0.062	0.31	0.000188255
GSTA1	4.16472e-09	-0.205284	0.015	0.172	0.000194463
FXYD6	4.60413e-09	-0.328434	0.654	0.966	0.000214981
EFHD2	4.87984e-09	-0.142415	0.373	0.793	0.000227855
ARHGEF12	5.05949e-09	-0.136947	0.459	0.828	0.000236243
PAPSS2	5.09403e-09	-0.467863	0.772	0.948	0.000237856
TSPAN33	5.36953e-09	-0.118793	0.178	0.552	0.00025072
RHOB	5.4156e-09	-0.138637	0.414	0.828	0.000252871
PLP2	5.44418e-09	-0.304274	0.849	1	0.000254205
AGT	5.8658e-09	-0.594138	0.154	0.483	0.000273892
MYADM	6.44373e-09	-0.157882	0.47	0.879	0.000300877
ASXL3	6.93795e-09	-0.190047	0.192	0.517	0.000323954
BACE1	7.12566e-09	-0.224521	0.314	0.707	0.000332718
OCRL	7.27605e-09	-0.170299	0.263	0.638	0.000339741
FCGRT	7.70031e-09	-0.15041	0.393	0.845	0.000359551
HIST2H2BE	7.77217e-09	-0.216264	0.189	0.552	0.000362906
PYGB	8.40622e-09	-0.199633	0.429	0.897	0.000392512
FAM46A	8.53385e-09	-0.406245	0.71	1	0.000398471
EHHADH	8.5699e-09	-0.10336	0.142	0.466	0.000400154
MARVELD3	8.70861e-09	-0.112183	0.136	0.448	0.000406631
GLYCTK	9.64431e-09	-0.108766	0.142	0.466	0.000450322
LASP1	9.73407e-09	-0.144968	0.417	0.862	0.000454513
TIMM21	1.01832e-08	-0.123639	0.225	0.621	0.000475482
GK	1.08983e-08	-0.102128	0.148	0.483	0.000508874
FKBP1B	1.35091e-08	-0.178242	0.246	0.621	0.000630781
DIAPH2	1.44386e-08	-0.103885	0.201	0.552	0.000674184
NR4A3	1.5958e-08	-0.102577	0.115	0.414	0.000745129
TMEM164	1.70495e-08	-0.182944	0.444	0.862	0.000796091
CTNND2	1.77401e-08	-0.106697	0.13	0.431	0.000828338
DNPH1	1.95543e-08	-0.200463	0.55	0.914	0.00091305
CDS1	1.96636e-08	-0.125356	0.092	0.362	0.000918154
DAPK2	2.05657e-08	-0.151749	0.34	0.759	0.000960273
RASD1	2.1121e-08	0.522399	0.941	0.948	0.000986202
NR4A1	2.21259e-08	-0.486406	0.467	0.845	0.00103313
TMED8	2.28848e-08	-0.177055	0.45	0.845	0.00106856
LMF2	2.3159e-08	-0.123816	0.444	0.828	0.00108136
NPTN	2.36079e-08	-0.123986	0.769	0.983	0.00110232
NFKB1	2.73072e-08	-0.10252	0.118	0.414	0.00127505
EMC10	2.80295e-08	-0.173533	0.775	0.948	0.00130878
PRR26	2.90916e-08	-0.134915	0.163	0.5	0.00135837
TNFSF10	3.24326e-08	-0.147183	0.101	0.362	0.00151438
KIAA1671	3.63488e-08	-0.129567	0.166	0.483	0.00169724
DOPEY2	3.70129e-08	-0.175613	0.151	0.448	0.00172824
UBR5	3.86693e-08	-0.194152	0.42	0.793	0.00180559
KCTD14	4.00778e-08	-0.13899	0.089	0.362	0.00187135
TP53I13	4.43023e-08	-0.200552	0.512	0.879	0.00206861
MCOLN3	4.62379e-08	-0.264808	0.358	0.741	0.00215898
DSG2	4.6878e-08	-0.156423	0.314	0.707	0.00218888
EML5	4.79045e-08	-0.103557	0.175	0.5	0.0022368
ST3GAL1	4.81534e-08	-0.108303	0.204	0.552	0.00224842
SESN3	4.98182e-08	-0.171606	0.219	0.552	0.00232616
PLEKHG3	6.00743e-08	-0.139922	0.305	0.672	0.00280505
TNFRSF19	6.43612e-08	-0.11363	0.154	0.483	0.00300522
VAMP8	6.64064e-08	-0.202653	0.666	1	0.00310071
ARNT2	6.90816e-08	-0.208759	0.243	0.586	0.00322563
KCNMB2	6.98005e-08	-0.114312	0.47	0.879	0.0032592
PEG10	7.93598e-08	-0.408847	0.74	0.897	0.00370555
GRB14	8.19848e-08	-0.138825	0.145	0.448	0.00382811
HN1L	1.03874e-07	-0.118318	0.293	0.672	0.00485018
NEURL1	1.04995e-07	-0.238425	0.657	1	0.00490254
SACM1L	1.13418e-07	-0.132647	0.456	0.845	0.00529582
GNAZ	1.14069e-07	-0.191426	0.441	0.793	0.00532624
MCU	1.15371e-07	-0.1619	0.281	0.638	0.00538703
GNAS	1.28027e-07	0.347192	1	1	0.00597796
GRAMD3	1.29505e-07	-0.141523	0.367	0.776	0.00604698
AMDHD2	1.32197e-07	-0.114427	0.314	0.741	0.00617266
IGFBP7	1.44269e-07	-0.280569	0.651	0.966	0.00673636
ABCB1	1.44922e-07	-0.13356	0.186	0.5	0.00676683
CHKA	1.45641e-07	-0.154065	0.328	0.741	0.0068004
COX6A1	1.47561e-07	-0.216856	0.985	1	0.00689007
PPP1R1A	1.5997e-07	-0.291482	0.74	0.983	0.00746948
SEZ6L2	1.62311e-07	-0.249362	0.888	1	0.00757877
RSAD2	1.63876e-07	-0.376709	0.124	0.379	0.00765187
YBX1	1.6433e-07	-0.168754	0.973	1	0.00767305
UCP2	1.78047e-07	-0.250776	0.219	0.552	0.00831354
TTC9C	1.79788e-07	-0.114885	0.399	0.776	0.00839485
CTNNAL1	1.87813e-07	-0.154109	0.29	0.672	0.00876955
STMN2	1.91169e-07	-0.142072	0.444	0.862	0.00892626
MBOAT2	1.97157e-07	-0.172318	0.719	0.931	0.00920586
GRHL1	2.01028e-07	-0.114833	0.189	0.5	0.00938659
KIF9	2.08057e-07	-0.12145	0.296	0.638	0.00971479
PLXNB1	2.08217e-07	-0.140204	0.24	0.569	0.00972229
SMIM22	2.15597e-07	-0.129677	0.574	0.931	0.0100669
ATP9A	2.33181e-07	-0.277413	0.722	0.931	0.0108879
PHLDB2	2.41199e-07	-0.124657	0.364	0.724	0.0112623
NDUFB2	2.45331e-07	-0.221313	0.973	1	0.0114552
BIVM	2.46493e-07	-0.114077	0.225	0.569	0.0115095
MOB1B	2.49862e-07	-0.209422	0.482	0.879	0.0116668
MOV10	2.64884e-07	-0.124291	0.151	0.448	0.0123682
NT5C3A	2.68632e-07	-0.196923	0.538	0.897	0.0125432
PTP4A3	2.80547e-07	-0.115564	0.254	0.621	0.0130996
PRKD1	2.81599e-07	-0.191338	0.104	0.345	0.0131487
GNB5	3.03105e-07	-0.111403	0.417	0.81	0.0141529
MBD3	3.09557e-07	-0.124761	0.284	0.638	0.0144542
P3H4	3.14945e-07	-0.101173	0.287	0.655	0.0147057
PFN1	3.17447e-07	-0.244854	0.982	1	0.0148225
NR4A2	3.18183e-07	-0.361391	0.426	0.741	0.0148569
DIAPH1	3.22664e-07	-0.109788	0.45	0.828	0.0150661
CADM1	3.54765e-07	0.497094	0.962	1	0.016565
WEE1	3.56885e-07	-0.105923	0.13	0.397	0.016664
NAA20	3.6403e-07	-0.317061	0.953	1	0.0169976
CFC1	3.6657e-07	-0.304836	0.962	1	0.0171162
DIP2B	3.76245e-07	-0.168173	0.467	0.862	0.017568
CALY	3.76656e-07	-0.141321	0.299	0.638	0.0175872
ABLIM1	3.81265e-07	-0.325997	0.754	0.983	0.0178024
SPINT2	3.8635e-07	-0.299053	0.97	1	0.0180398
LINC00888	3.97782e-07	-0.141836	0.257	0.603	0.0185736
PLOD3	4.00633e-07	-0.252904	0.577	0.914	0.0187068
CFL1	4.09739e-07	-0.22959	0.973	1	0.0191319
DMKN	4.16255e-07	-0.168924	0.574	0.879	0.0194362
NRIP1	4.28325e-07	-0.127875	0.293	0.655	0.0199998
TMEM131	4.41239e-07	-0.116536	0.429	0.793	0.0206028
SH3BGRL3	4.4345e-07	-0.223152	0.843	1	0.020706
ENPP1	4.99715e-07	-0.231408	0.334	0.672	0.0233332
GCH1	5.10986e-07	-0.404832	0.675	0.966	0.0238595
MGAT4B	5.43579e-07	-0.138562	0.308	0.638	0.0253813
CALM3	5.56212e-07	-0.212592	0.911	1	0.0259712
AKAP12	5.59324e-07	-0.164858	0.234	0.569	0.0261165
TXNDC11	6.19036e-07	-0.240243	0.476	0.897	0.0289046
PLS1	6.36309e-07	-0.189863	0.503	0.879	0.0297112
ZDHHC24	6.77339e-07	-0.108329	0.432	0.81	0.031627
TJP1	6.81707e-07	-0.15427	0.58	0.862	0.0318309
CAPZB	6.88605e-07	-0.250378	0.893	0.983	0.032153
SERPINB1	7.13819e-07	-0.200226	0.568	0.931	0.0333304
KLHL18	7.2963e-07	-0.11132	0.328	0.655	0.0340686
SLC25A33	7.42413e-07	-0.184677	0.515	0.879	0.0346655
ODF2L	7.56266e-07	-0.146658	0.361	0.724	0.0353123
XPO4	7.74011e-07	-0.120082	0.201	0.5	0.0361409
FBP1	7.89531e-07	-0.140707	0.095	0.328	0.0368656
SLC37A4	7.94384e-07	-0.290409	0.589	0.948	0.0370922
AURKAIP1	8.13266e-07	-0.202846	0.873	1	0.0379738
FLNB	8.23035e-07	-0.211926	0.683	0.914	0.03843
TTC39A	8.53194e-07	-0.28279	0.763	0.983	0.0398382
ALDH2	8.70744e-07	-0.156204	0.42	0.81	0.0406577
RHPN1	9.165e-07	-0.135497	0.234	0.534	0.0427941
AAK1	9.91382e-07	-0.206757	0.743	0.914	0.0462906
LPGAT1	9.92265e-07	-0.173321	0.385	0.741	0.0463318
SERF2	9.93153e-07	-0.234175	1	1	0.0463733
KRT19	1.0225e-06	-0.140835	0.18	0.466	0.0477434
PPP2R5B	1.03688e-06	-0.105519	0.364	0.707	0.0484149
AP1S2	1.03768e-06	-0.141815	0.263	0.603	0.0484524
TTN	1.04367e-06	-0.246123	0.456	0.707	0.0487321
CDH1	1.05426e-06	-0.288463	0.802	1	0.0492267
CDK10	1.07655e-06	-0.173253	0.485	0.828	0.0502675
DTX3L	1.07996e-06	-0.12959	0.278	0.638	0.0504264
CRAT	1.08476e-06	-0.121289	0.21	0.534	0.0506507
LYPLA2	1.15051e-06	-0.225986	0.571	0.862	0.0537207
CORO7	1.16182e-06	-0.142153	0.358	0.621	0.0542491
SLC9A3R1	1.17298e-06	-0.232884	0.639	0.966	0.0547699
ACTN1	1.18608e-06	-0.221707	0.473	0.81	0.0553818
HMGCS1	1.22113e-06	-0.152672	0.533	0.931	0.0570183
KCNJ2	1.23225e-06	-0.118779	0.251	0.569	0.0575374
CRY1	1.23883e-06	-0.120027	0.379	0.776	0.0578445
MAP3K9	1.25631e-06	-0.184455	0.438	0.759	0.0586609
CIAPIN1	1.27555e-06	-0.199755	0.388	0.759	0.0595593
PLIN2	1.27898e-06	-0.247332	0.246	0.569	0.0597194
ATP2A2	1.29775e-06	-0.138425	0.565	0.828	0.0605959
NPC1L1	1.34969e-06	-0.181427	0.192	0.5	0.0630212
AKAP13	1.39242e-06	-0.217089	0.382	0.69	0.0650161
SMC4	1.41798e-06	-0.103354	0.21	0.517	0.0662097
UCHL1	1.42861e-06	0.348207	0.991	1	0.066706
BACE2	1.44324e-06	-0.104288	0.169	0.466	0.0673891
CCSAP	1.53695e-06	-0.110875	0.142	0.397	0.0717646
SLC35D1	1.5614e-06	-0.120157	0.18	0.448	0.0729067
PARP14	1.56179e-06	-0.144171	0.195	0.483	0.0729245
GSN	1.56642e-06	0.611214	0.947	1	0.073141
TXNIP	1.57003e-06	-0.129897	0.112	0.362	0.0733093
PMM1	1.62608e-06	-0.142641	0.382	0.776	0.0759267
RFX6	1.62655e-06	-0.193189	0.683	0.948	0.0759484
SMARCA1	1.66973e-06	-0.241118	0.583	0.931	0.0779649
TCAIM	1.75834e-06	-0.114053	0.293	0.655	0.0821023
NDRG3	1.76926e-06	-0.152719	0.37	0.776	0.0826121
PHACTR4	1.82211e-06	-0.129796	0.462	0.776	0.0850798
FMR1	1.83698e-06	-0.133087	0.373	0.707	0.085774
PBX3	1.95976e-06	-0.183644	0.385	0.741	0.0915069
WDR45	1.98969e-06	-0.174576	0.459	0.828	0.0929045
BAP1	2.02061e-06	-0.101586	0.293	0.638	0.0943483
AIFM1	2.04017e-06	-0.116074	0.429	0.845	0.0952616
SORT1	2.10269e-06	-0.20466	0.577	0.948	0.0981808
HIST1H2AC	2.15582e-06	-0.13138	0.26	0.586	0.100662
CSRP1	2.17064e-06	-0.254169	0.695	0.948	0.101354
C21orf58	2.18639e-06	-0.113399	0.447	0.759	0.102089
FLOT2	2.19616e-06	-0.107113	0.423	0.828	0.102545
VRK3	2.24043e-06	-0.123481	0.391	0.776	0.104612
ATP6V0B	2.32533e-06	-0.265954	0.991	1	0.108577
CFDP1	2.44165e-06	-0.113045	0.663	0.966	0.114008
SLC41A2	2.68225e-06	-0.114664	0.462	0.914	0.125242
SORBS1	2.73611e-06	-0.101959	0.068	0.259	0.127757
ANXA11	2.74235e-06	-0.222192	0.775	0.983	0.128048
GSTP1	2.79837e-06	-0.206182	0.639	1	0.130664
C12orf75	2.80712e-06	-0.232217	0.837	1	0.131073
TMBIM1	2.88296e-06	-0.219422	0.663	0.966	0.134614
PDX1	2.97004e-06	0.356935	0.929	0.914	0.13868
PHKA2	3.04337e-06	-0.101633	0.308	0.621	0.142104
PAFAH1B1	3.16119e-06	-0.151985	0.636	0.931	0.147606
RPS6	3.20751e-06	0.247299	0.997	1	0.149768
OST4	3.22222e-06	-0.204445	0.941	1	0.150455
POMT1	3.23369e-06	-0.17054	0.373	0.672	0.150991
MINOS1	3.2417e-06	-0.150831	0.941	1	0.151365
ZDHHC21	3.26265e-06	-0.103542	0.299	0.621	0.152343
UTP18	3.29275e-06	-0.154597	0.479	0.879	0.153748
TACC2	3.46492e-06	-0.102373	0.343	0.69	0.161788
THOP1	3.51755e-06	-0.138383	0.26	0.586	0.164245
UQCC2	3.5733e-06	-0.170803	0.805	0.983	0.166848
OTUB1	3.63427e-06	-0.19837	0.743	0.966	0.169695
ATL3	3.63927e-06	-0.125727	0.399	0.724	0.169928
IVNS1ABP	3.68371e-06	-0.138457	0.509	0.897	0.172003
SOD2	3.6848e-06	-0.140132	0.568	0.897	0.172054
TACC1	3.85472e-06	-0.252817	0.467	0.793	0.179988
DAPK1	3.97394e-06	-0.159412	0.506	0.845	0.185555
CCDC50	4.00446e-06	-0.101622	0.462	0.828	0.18698
LLGL2	4.01035e-06	-0.177522	0.692	0.966	0.187255
SCN3B	4.03763e-06	-0.156819	0.331	0.638	0.188529
SERPINI1	4.13068e-06	-0.298674	0.429	0.793	0.192874
SSBP4	4.13858e-06	-0.116966	0.722	0.966	0.193243
KCNQ1OT1	4.32441e-06	-0.138431	0.405	0.724	0.20192
GSTA4	4.35703e-06	-0.251337	0.583	0.862	0.203443
SUPT6H	4.47954e-06	-0.109499	0.547	0.845	0.209163
PSME2	4.50681e-06	-0.226382	0.713	0.914	0.210437
TMSB10	4.51836e-06	-0.171688	0.885	1	0.210976
XIST	4.6812e-06	-0.247333	0.388	0.672	0.218579
TAPT1	4.83573e-06	-0.120736	0.367	0.724	0.225795
PANK3	4.97572e-06	-0.127254	0.417	0.759	0.232331
SMARCA2	5.03558e-06	-0.189925	0.657	0.931	0.235126
SCGN	5.11025e-06	0.331441	1	1	0.238613
CD44	5.19005e-06	-0.10439	0.237	0.552	0.242339
PEMT	5.22281e-06	-0.264842	0.935	1	0.243869
LINC01370	5.36257e-06	-0.113262	0.213	0.517	0.250395
DACH1	5.38575e-06	-0.126248	0.373	0.724	0.251477
GLMP	5.55578e-06	-0.213773	0.633	0.948	0.259416
ELOVL1	5.65652e-06	-0.24695	0.645	0.879	0.26412
CAPNS1	5.66491e-06	-0.140982	0.775	0.948	0.264512
PTP4A1	5.68322e-06	-0.348499	0.775	0.966	0.265367
SGSM3	5.69404e-06	-0.184487	0.536	0.879	0.265872
MAFB	5.74964e-06	-0.219316	0.817	1	0.268468
CBR4	5.79078e-06	-0.198453	0.506	0.879	0.270389
RAP1A	6.05984e-06	-0.136764	0.379	0.741	0.282952
RPL7	6.09813e-06	0.286968	0.997	1	0.28474
SHISA5	6.10778e-06	-0.154312	0.743	0.966	0.285191
REEP3	6.24903e-06	-0.184518	0.713	1	0.291786
HS6ST3	6.68822e-06	-0.15329	0.456	0.759	0.312293
PTPRN2	7.02369e-06	-0.3402	0.84	0.983	0.327957
PGRMC2	7.03468e-06	-0.110372	0.799	0.983	0.32847
MAN2A1	7.05352e-06	-0.146298	0.447	0.741	0.32935
C16orf45	7.11826e-06	-0.162115	0.506	0.862	0.332373
CD99	7.35213e-06	-0.235027	0.982	1	0.343293
CTNND1	7.40931e-06	-0.13243	0.707	0.983	0.345963
CNPY2	7.51202e-06	-0.171803	0.935	1	0.350759
P2RX4	7.61105e-06	-0.172543	0.459	0.828	0.355383
TPST1	7.88214e-06	-0.153242	0.358	0.69	0.368041
NAAA	7.9254e-06	-0.137278	0.322	0.655	0.370061
USP12	7.99281e-06	-0.132328	0.417	0.724	0.373208
TYSND1	8.07261e-06	-0.103213	0.246	0.534	0.376934
MUT	8.67851e-06	-0.131437	0.494	0.862	0.405226
EHBP1	8.92786e-06	-0.147429	0.399	0.724	0.416868
RIMBP2	9.01291e-06	-0.175284	0.592	0.879	0.42084
FNBP1L	9.08676e-06	-0.198145	0.512	0.845	0.424288
CPPED1	9.18629e-06	-0.103248	0.284	0.621	0.428935
LCLAT1	9.21701e-06	-0.175136	0.444	0.707	0.43037
LRRC23	9.21867e-06	-0.102437	0.237	0.534	0.430447
FAM135B	9.35728e-06	-0.11379	0.349	0.603	0.436919
CDK5RAP1	9.47507e-06	-0.249782	0.361	0.69	0.44242
TNKS	9.5451e-06	-0.175606	0.42	0.724	0.445689
HLA-B	9.64258e-06	-0.296594	0.95	1	0.450241
FAM3B	9.66313e-06	-0.20542	0.246	0.517	0.451201
ECHDC2	9.78956e-06	-0.171577	0.68	0.931	0.457104
CNNM3	1.02998e-05	-0.10009	0.37	0.672	0.480927
C1orf210	1.04947e-05	-0.160872	0.358	0.672	0.490031
PDE8A	1.05101e-05	-0.118457	0.462	0.793	0.490748
HERC1	1.05616e-05	-0.12722	0.544	0.879	0.493154
NSD1	1.06784e-05	-0.111581	0.37	0.69	0.498607
DOCK1	1.08886e-05	-0.133787	0.183	0.431	0.50842
CDC42SE1	1.10218e-05	-0.101508	0.343	0.69	0.514639
HIGD2A	1.10721e-05	-0.192485	0.772	1	0.516989
TAPBP	1.11337e-05	-0.243009	0.855	0.983	0.519865
TMEM120A	1.11503e-05	-0.113524	0.402	0.759	0.520639
LBR	1.13267e-05	-0.110589	0.18	0.448	0.528876
CEP126	1.1537e-05	-0.166483	0.568	0.81	0.538697
PVR	1.24626e-05	-0.106311	0.464	0.828	0.581915
RRBP1	1.28672e-05	-0.192395	0.672	0.948	0.600807
WDFY1	1.30022e-05	-0.111713	0.296	0.586	0.607114
FBXW5	1.41013e-05	-0.236124	0.731	0.983	0.658431
RAB11A	1.50533e-05	-0.192743	0.905	1	0.702881
TRIP12	1.50836e-05	-0.174122	0.503	0.776	0.704301
RORA	1.51791e-05	-0.162292	0.577	0.845	0.708759
CAT	1.54786e-05	-0.171331	0.361	0.672	0.722741
NT5DC3	1.55774e-05	-0.188816	0.393	0.707	0.727353
NUP214	1.57735e-05	-0.113301	0.402	0.759	0.736512
NOP16	1.60532e-05	-0.140322	0.343	0.672	0.749571
TMEM54	1.6572e-05	-0.17954	0.651	0.948	0.773795
TMEM27	1.67645e-05	-0.173435	0.189	0.466	0.782783
CCM2	1.69741e-05	-0.115776	0.512	0.862	0.79257
MROH1	1.70578e-05	-0.100966	0.423	0.759	0.796479
SPG7	1.8076e-05	-0.158876	0.562	0.845	0.844023
BIRC6	1.85165e-05	-0.129082	0.612	0.931	0.86459
AFG3L1P	1.86498e-05	-0.104286	0.541	0.776	0.870815
TIAM1	1.8677e-05	-0.127303	0.485	0.828	0.872085
STMN1	1.89285e-05	-0.228942	0.63	0.931	0.883828
CCNL1	1.89755e-05	-0.160805	0.506	0.81	0.886023
RP1-39G22.7	1.92794e-05	-0.112315	0.299	0.638	0.900211
RAB3C	1.93928e-05	-0.130708	0.497	0.845	0.905507
PER1	1.94654e-05	-0.131815	0.299	0.569	0.908899
PLK2	1.94884e-05	-0.420166	0.63	0.897	0.909974
KANSL2	1.96968e-05	-0.113434	0.349	0.69	0.919701
LMNA	2.03652e-05	-0.259508	0.817	0.983	0.950913
HNRNPA3	2.07259e-05	-0.126506	0.648	0.931	0.967753
SLC25A5	2.08111e-05	-0.256618	0.891	0.983	0.971734
ZNF331	2.09916e-05	-0.428199	0.663	0.862	0.98016
TDP2	2.15214e-05	-0.150496	0.541	0.897	1
RBM28	2.19803e-05	-0.101341	0.417	0.724	1
PPP4R1	2.23618e-05	-0.125245	0.219	0.483	1
G6PC3	2.35854e-05	-0.139005	0.657	0.879	1
FAIM	2.3891e-05	-0.112916	0.299	0.586	1
SORBS2	2.43287e-05	-0.138989	0.5	0.828	1
ZNF765	2.48443e-05	-0.102921	0.207	0.466	1
EPS8L2	2.49234e-05	-0.10676	0.574	0.862	1
ETFB	2.51455e-05	-0.123597	0.698	0.948	1
NUMB	2.55248e-05	-0.127736	0.464	0.776	1
ROGDI	2.64314e-05	-0.158348	0.666	0.966	1
ZUFSP	2.66663e-05	-0.101988	0.237	0.517	1
CPQ	2.67343e-05	-0.169531	0.541	0.897	1
SDK1	2.68675e-05	-0.129658	0.308	0.569	1
DPM2	2.74989e-05	-0.182867	0.689	0.966	1
RBM33	2.78316e-05	-0.10586	0.325	0.621	1
SLC22A17	2.84165e-05	-0.173327	0.817	1	1
PRSS23	2.92614e-05	0.437	0.959	0.966	1
CD81	3.01207e-05	-0.165607	0.846	1	1
POMT2	3.02005e-05	-0.115952	0.314	0.603	1
C1orf127	3.02704e-05	0.473317	0.834	0.776	1
DUSP16	3.04837e-05	-0.125623	0.175	0.397	1
KCNK17	3.05233e-05	-0.193036	0.482	0.845	1
GAPDH	3.12581e-05	-0.263232	1	1	1
OSBPL6	3.16525e-05	-0.104727	0.266	0.552	1
PMPCA	3.29742e-05	-0.127358	0.467	0.81	1
TPI1	3.317e-05	-0.243055	0.959	1	1
ACP2	3.3375e-05	-0.147826	0.399	0.741	1
LARP7	3.348e-05	-0.120906	0.621	0.897	1
SPOUT1	3.36366e-05	-0.117007	0.293	0.586	1
GNAI1	3.41471e-05	-0.222912	0.589	0.914	1
MAGI2-AS3	3.53329e-05	-0.12947	0.568	0.845	1
GAD2	3.59906e-05	0.427474	0.991	1	1
SH3PXD2A	3.59957e-05	-0.116732	0.399	0.69	1
BRI3BP	3.64862e-05	-0.102011	0.393	0.69	1
PER2	3.69279e-05	-0.106206	0.562	0.914	1
SUPT7L	3.74188e-05	-0.108903	0.402	0.707	1
NAMPT	3.74613e-05	-0.143551	0.518	0.776	1
CTDSPL	3.90996e-05	-0.100525	0.322	0.621	1
HMGN2	4.02979e-05	-0.170984	0.973	1	1
KATNBL1	4.03823e-05	-0.12729	0.411	0.707	1
FAM167A	4.12833e-05	-0.121644	0.447	0.776	1
CENPT	4.26603e-05	-0.122192	0.396	0.69	1
NEAT1	4.44424e-05	-0.370611	0.533	0.793	1
CALM1	4.53422e-05	-0.169065	0.997	1	1
BLVRA	4.57781e-05	-0.115312	0.45	0.845	1
RAI14	4.62785e-05	-0.100988	0.189	0.431	1
F2RL1	4.83209e-05	-0.105711	0.08	0.259	1
GOLM1	4.85039e-05	-0.164471	0.462	0.793	1
ACAT2	4.86568e-05	-0.124422	0.355	0.69	1
BTG2	5.00376e-05	-0.267849	0.453	0.845	1
IDNK	5.03741e-05	-0.101915	0.367	0.655	1
LINC00526	5.15087e-05	-0.113405	0.121	0.328	1
CRIP2	5.19815e-05	-0.267624	0.932	1	1
SCRN1	5.2307e-05	-0.188128	0.66	0.914	1
GPBP1L1	5.3142e-05	-0.105673	0.607	0.897	1
KPNB1	5.41805e-05	-0.206281	0.722	0.914	1
MAPRE1	5.44531e-05	-0.234529	0.864	1	1
STARD10	5.60255e-05	-0.116591	0.695	0.931	1
B9D1	5.61274e-05	-0.111948	0.524	0.879	1
TGOLN2	5.72184e-05	-0.158053	0.849	0.983	1
MAPKAPK3	5.79351e-05	-0.155804	0.426	0.759	1
CHMP1A	5.92779e-05	-0.11661	0.559	0.897	1
YWHAH	5.9702e-05	-0.250508	0.953	1	1
ZNF561	6.0076e-05	-0.118853	0.281	0.552	1
LINC00261	6.01452e-05	-0.103033	0.423	0.707	1
CREB3L2	6.13731e-05	-0.195783	0.76	0.983	1
BNIP3	6.27316e-05	-0.149488	0.82	0.983	1
MTHFD2L	6.28588e-05	-0.132097	0.426	0.741	1
ECSIT	6.40141e-05	-0.118629	0.411	0.724	1
SLC30A4	6.46648e-05	-0.114156	0.29	0.569	1
SLC23A2	6.48562e-05	-0.137194	0.393	0.69	1
WLS	6.49995e-05	0.393243	0.888	0.931	1
PLPPR2	6.57992e-05	-0.108581	0.598	0.879	1
TRAPPC11	6.66083e-05	-0.115969	0.361	0.672	1
RIMS2	6.74892e-05	-0.178532	0.669	0.897	1
TMEM125	6.91006e-05	-0.10495	0.166	0.397	1
GPD1	6.9447e-05	-0.124995	0.251	0.534	1
TUBA1B	7.1334e-05	-0.259189	0.95	1	1
ARF3	7.14822e-05	-0.113164	0.76	0.983	1
GNB2	7.3866e-05	-0.127252	0.787	0.966	1
IL6R	7.43606e-05	-0.145784	0.527	0.81	1
USP3	7.60016e-05	-0.123366	0.405	0.69	1
STK25	7.80367e-05	-0.121367	0.556	0.914	1
UGGT1	8.07236e-05	-0.111572	0.553	0.776	1
NME4	8.0977e-05	-0.127998	0.503	0.793	1
DUSP4	8.10101e-05	-0.145378	0.447	0.741	1
DYNLRB1	8.1513e-05	-0.160929	0.923	1	1
SNRNP200	8.40934e-05	-0.21047	0.651	0.862	1
HIST1H1C	8.63063e-05	-0.244823	0.497	0.793	1
ATF3	8.655e-05	-0.196033	0.243	0.517	1
MRPS34	8.74299e-05	-0.183036	0.722	0.983	1
PPP1R15A	8.77176e-05	-0.185268	0.544	0.828	1
KHDRBS3	9.05042e-05	-0.102587	0.275	0.534	1
FAHD1	9.10392e-05	-0.124419	0.462	0.828	1
RAB3GAP2	9.16829e-05	-0.102576	0.556	0.828	1
SMPD2	9.25724e-05	-0.110912	0.169	0.397	1
COQ9	9.286e-05	-0.132034	0.42	0.759	1
ZNF451	9.37784e-05	-0.153171	0.544	0.776	1
YTHDF3	9.50067e-05	-0.102486	0.612	0.879	1
ARPC2	9.63909e-05	-0.235264	0.902	1	1
PTK2	9.64654e-05	-0.121145	0.66	0.966	1
TRA2B	9.74697e-05	-0.185026	0.737	0.897	1
SSNA1	0.000102108	-0.101368	0.553	0.914	1
XPO6	0.000105934	-0.1381	0.399	0.655	1
MDK	0.000106996	-0.105312	0.663	0.948	1
ABHD14B	0.000111408	-0.135478	0.509	0.879	1
FGFR1	0.000112002	-0.108194	0.639	0.931	1
TBCB	0.000113347	-0.157855	0.837	1	1
BZW1	0.000117503	-0.135993	0.71	0.966	1
TSC22D3	0.000122412	-0.194374	0.476	0.793	1
FAM171B	0.000123691	0.386674	0.846	0.828	1
GMFB	0.00012454	-0.103943	0.488	0.81	1
DNER	0.000131388	-0.173756	0.263	0.517	1
NOP10	0.000132911	-0.113518	0.846	0.983	1
PDS5A	0.000133485	-0.15091	0.568	0.862	1
HIRIP3	0.000135479	-0.105801	0.34	0.638	1
CIB1	0.000138083	-0.147572	0.654	0.931	1
MEG3	0.000140545	0.628296	0.893	0.931	1
MDH2	0.000140769	-0.229958	0.935	1	1
SCGB2A1	0.000144708	-0.140057	0.678	0.931	1
TMEM208	0.000144849	-0.201688	0.837	0.966	1
TPPP3	0.00014784	-0.211312	0.536	0.897	1
UROS	0.000151219	-0.156657	0.633	0.931	1
ATP2B1	0.000152968	-0.16747	0.707	0.948	1
RAP1GAP	0.00015624	-0.125747	0.737	0.983	1
MTND2P28	0.000157353	0.1422	0.997	1	1
MAN1B1	0.000161444	-0.126651	0.544	0.862	1
UBE2A	0.000161759	-0.12595	0.663	0.931	1
USP24	0.000163432	-0.171965	0.399	0.655	1
PAK3	0.000165325	-0.111106	0.754	0.948	1
VPS39	0.00016551	-0.1561	0.47	0.724	1
COBL	0.000169451	-0.105551	0.275	0.534	1
RAB29	0.000175974	-0.131424	0.651	0.931	1
HNRNPA2B1	0.000178405	-0.20858	0.911	0.983	1
PSMD6	0.000193146	-0.175762	0.808	1	1
BEX3	0.000193546	-0.191674	0.938	1	1
LAMP1	0.000196026	-0.136686	0.82	0.931	1
RRP36	0.000197001	-0.117791	0.462	0.759	1
UTP4	0.000197564	-0.103848	0.482	0.81	1
TOMM34	0.000199699	-0.168759	0.515	0.828	1
SGTA	0.000201721	-0.124783	0.583	0.862	1
WDR13	0.000205596	-0.141465	0.609	0.897	1
TCEB3	0.000211809	-0.121783	0.467	0.759	1
LTBR	0.000212637	-0.157439	0.595	0.914	1
RPL3	0.000212709	0.220383	0.997	1	1
SNX19	0.00021287	-0.114199	0.447	0.707	1
DHRS7	0.000225149	0.36816	0.926	1	1
POLR3A	0.000226056	-0.113326	0.296	0.534	1
DHX16	0.00022621	-0.102687	0.385	0.655	1
SMARCA4	0.000228077	-0.104675	0.713	0.931	1
PHYKPL	0.000230134	-0.100723	0.337	0.603	1
ZNF266	0.000230857	-0.149913	0.269	0.5	1
CACNA1A	0.000238807	-0.115045	0.609	0.897	1
PDRG1	0.000238977	-0.126315	0.331	0.586	1
COMTD1	0.000239686	-0.100558	0.609	0.931	1
ERGIC3	0.000241881	-0.216944	0.766	0.948	1
SMCO4	0.000246194	-0.103909	0.574	0.879	1
TEAD1	0.000256127	-0.122462	0.453	0.707	1
CALCOCO2	0.000268873	-0.216273	0.778	0.966	1
STOML2	0.000272737	-0.121588	0.592	0.914	1
ENTPD6	0.000274029	-0.175301	0.503	0.759	1
COA4	0.000274485	-0.125517	0.633	0.879	1
TEX30	0.000290672	-0.137368	0.358	0.655	1
PPP4R3B	0.00029892	-0.177517	0.669	0.897	1
SNRPD2	0.00030579	-0.14064	0.964	1	1
MMAB	0.000314927	-0.115279	0.488	0.793	1
CMTM6	0.000315504	-0.110304	0.672	0.983	1
ITGB1	0.000316112	-0.313889	0.852	0.983	1
LINC01099	0.000316394	0.274714	0.464	0.224	1
LINC00665	0.000318978	-0.102957	0.624	0.879	1
EPHX2	0.000323875	-0.130319	0.527	0.81	1
RALY	0.000344405	-0.158943	0.725	0.948	1
PPIA	0.000351183	-0.163252	0.988	1	1
LINC01420	0.000351357	-0.128277	0.852	1	1
NINJ1	0.00035136	-0.119929	0.231	0.466	1
PPM1G	0.000355943	-0.168164	0.615	0.879	1
METTL17	0.000362579	-0.131713	0.358	0.638	1
CBX6	0.000364743	-0.172841	0.979	1	1
GMPPB	0.000371973	-0.137247	0.604	0.862	1
LAMTOR4	0.000378174	-0.142737	0.926	1	1
KIF3C	0.000378411	-0.104362	0.337	0.569	1
CYC1	0.000379571	-0.186577	0.796	1	1
FIBP	0.0003908	-0.154099	0.71	0.983	1
NUTF2	0.000395766	-0.127507	0.701	0.931	1
ZNF207	0.000397146	-0.119678	0.82	0.983	1
RAB4A	0.000410866	-0.113923	0.467	0.776	1
ATG14	0.000412648	-0.111829	0.296	0.517	1
PIGU	0.000414513	-0.100973	0.53	0.793	1
HMGN3	0.000419264	-0.125221	0.825	0.983	1
NDUFS6	0.00042299	-0.133256	0.914	1	1
LRRC40	0.000437499	-0.100885	0.154	0.345	1
DNAJB9	0.000454077	0.451402	0.908	0.948	1
KRT8	0.000456449	-0.282905	0.932	1	1
ADK	0.000463383	-0.115467	0.565	0.845	1
MAP2K3	0.000466726	-0.106626	0.453	0.776	1
FAM136A	0.000470127	-0.100036	0.479	0.793	1
NDUFAF8	0.000486076	-0.10762	0.843	0.966	1
C7orf50	0.000486546	-0.1113	0.778	1	1
CYCS	0.000488807	-0.219931	0.879	1	1
TBC1D9B	0.000490592	-0.111522	0.595	0.862	1
MAGED1	0.000490884	-0.146575	0.825	1	1
DAP	0.00050199	-0.169899	0.852	1	1
ID1	0.000510295	-0.140028	0.725	0.983	1
ATP5I	0.000513321	-0.117444	0.991	1	1
CYP2U1	0.000522669	0.376673	0.74	0.621	1
HDDC2	0.000524488	-0.112653	0.63	0.914	1
CHCHD2	0.000537567	-0.138209	0.976	1	1
RP5-1085F17.3	0.000538234	-0.154349	0.787	0.983	1
RPL5	0.000542576	0.237677	1	1	1
ACACA	0.000544999	-0.12158	0.521	0.759	1
TSEN34	0.000548262	-0.133004	0.565	0.862	1
TRPM7	0.000550925	-0.119126	0.467	0.69	1
ACTR1A	0.000555665	-0.168005	0.743	0.966	1
SMC1A	0.000581598	-0.101517	0.518	0.776	1
CYB561	0.000582393	-0.114135	0.621	0.948	1
PPP2CB	0.000584728	-0.113931	0.612	0.879	1
DCAF1	0.000586515	-0.102527	0.385	0.638	1
IRAK1	0.000592067	-0.127367	0.639	0.914	1
ILF3	0.000595942	-0.113763	0.775	0.966	1
DDX41	0.000599587	-0.1142	0.402	0.655	1
MAN1A1	0.00060788	-0.168886	0.746	0.931	1
IMPA1	0.000608237	-0.162929	0.376	0.655	1
MARCKS	0.000613068	-0.143731	0.873	0.983	1
SLC25A14	0.000616965	-0.113416	0.367	0.638	1
TMEM14A	0.000617767	-0.163597	0.763	0.948	1
CLDN4	0.000622146	-0.167524	0.488	0.776	1
S100A11	0.000626525	-0.114072	0.787	0.983	1
MT-RNR2	0.000628354	0.215812	1	1	1
CLIC1	0.000628497	-0.225533	0.896	1	1
PSME4	0.000643198	-0.203516	0.435	0.621	1
HSD17B10	0.000653264	-0.165702	0.79	0.948	1
AP1G2	0.000654316	-0.102659	0.541	0.879	1
TFRC	0.000654364	-0.147971	0.746	0.966	1
APH1B	0.000655232	-0.112504	0.536	0.793	1
1	0.000665577	-0.107166	0.166	0.362	1
OSBPL9	0.000677011	-0.139205	0.598	0.862	1
SNRNP40	0.00068565	-0.171301	0.5	0.793	1
FAM134A	0.000693324	-0.134809	0.843	0.948	1
MRPS18C	0.000699006	-0.134793	0.793	0.948	1
TMPO	0.000703432	-0.109675	0.21	0.414	1
BSG	0.000710357	-0.215444	0.982	1	1
GTPBP4	0.00071053	-0.142214	0.506	0.793	1
RABEP1	0.000736186	-0.153467	0.683	0.931	1
OGT	0.000736923	-0.100758	0.672	0.914	1
SF3B2	0.000738517	-0.128391	0.882	1	1
TOMM70	0.000749267	-0.120735	0.524	0.776	1
PHPT1	0.000753261	-0.119662	0.973	1	1
EPCAM	0.000756678	-0.170537	0.976	1	1
ABCF1	0.000803851	-0.102702	0.704	0.931	1
KLF6	0.000834684	-0.178722	0.68	0.879	1
KPNA6	0.000854963	-0.160855	0.772	0.983	1
RPS27L	0.000876478	-0.178552	0.908	0.983	1
KPNA2	0.000878098	-0.17057	0.476	0.776	1
UBA52	0.000881201	-0.124954	0.991	1	1
PARVA	0.000897369	-0.141915	0.355	0.586	1
SLC29A4	0.000898144	-0.11816	0.728	0.914	1
S100A6	0.000907136	-0.176145	0.879	1	1
WDR83OS	0.000916688	-0.160623	0.947	1	1
MPDU1	0.000948411	-0.107864	0.521	0.776	1
AP3D1	0.000951614	-0.202783	0.793	0.931	1
DEAF1	0.000951975	-0.125665	0.538	0.793	1
P3H1	0.000952937	-0.140996	0.485	0.759	1
MIEN1	0.000959535	-0.130474	0.87	1	1
P4HA2	0.000965361	-0.137793	0.592	0.862	1
BTD	0.000972621	-0.122281	0.322	0.569	1
AGO2	0.000976851	-0.104476	0.63	0.862	1
SEC11C	0.000980228	0.238772	0.994	1	1
DCAF5	0.000995304	-0.103875	0.399	0.603	1
KCNK3	0.00100778	-0.107562	0.71	0.931	1
NDUFB3	0.00101481	-0.139393	0.944	1	1
CERK	0.00102901	-0.203447	0.778	1	1
C6orf89	0.00104268	-0.115491	0.663	0.897	1
RTN1	0.0010518	-0.182127	0.692	0.862	1
POLR2E	0.00108804	-0.118097	0.817	0.983	1
SMDT1	0.00108938	-0.106352	0.97	1	1
SNRPG	0.0011075	-0.10145	0.932	1	1
GOT1	0.00110871	-0.155971	0.512	0.793	1
MAPK1IP1L	0.00111123	-0.159189	0.855	1	1
ATP6V0D1	0.00111444	-0.206975	0.899	1	1
GLB1	0.00111852	-0.10876	0.666	0.983	1
AFDN	0.00111948	-0.111215	0.58	0.81	1
ARHGAP1	0.00113729	-0.130668	0.867	0.966	1
MCFD2	0.00115077	-0.109475	0.615	0.828	1
EIF3I	0.00117354	-0.16332	0.769	1	1
DDB1	0.00119143	-0.116862	0.793	0.983	1
PPP6R2	0.00120804	-0.142915	0.648	0.862	1
LAPTM4B	0.00120906	-0.105851	0.612	0.931	1
VBP1	0.0012238	-0.133617	0.598	0.862	1
HNRNPM	0.00123739	-0.116835	0.74	0.948	1
ERO1B	0.0012636	0.336801	1	1	1
4	0.00126545	-0.150881	0.876	0.983	1
DDAH1	0.00127633	-0.116511	0.308	0.517	1
EBP	0.0012794	-0.112989	0.639	0.914	1
RBSN	0.0012796	-0.101342	0.231	0.414	1
YY1	0.00130076	-0.115605	0.58	0.793	1
RBM8A	0.00130911	-0.125647	0.757	0.948	1
RHOA	0.0013251	-0.230458	0.97	1	1
UQCR10	0.00133645	-0.104692	0.962	1	1
TCTA	0.00136223	-0.194923	0.716	0.966	1
PIN1	0.00138572	-0.106104	0.873	1	1
CLPTM1L	0.00138724	-0.124908	0.592	0.776	1
CCT5	0.00138937	-0.188976	0.763	0.983	1
CTNNA1	0.00143246	-0.164802	0.731	0.897	1
TUBB4B	0.00147201	-0.211301	0.737	0.966	1
SLC3A2	0.00147975	-0.166846	0.923	1	1
KMT2A	0.00148143	-0.138829	0.74	0.931	1
SSB	0.0014951	-0.121753	0.825	0.983	1
PIGT	0.00150078	-0.210367	0.843	1	1
CNDP2	0.00150555	-0.119437	0.675	0.897	1
SCG2	0.00153362	-0.217701	0.988	1	1
IFI6	0.00153582	-0.250028	0.822	0.983	1
SYT13	0.00154595	0.303063	0.899	0.931	1
ANXA6	0.0015495	-0.110894	0.68	0.897	1
FAM159B	0.00155137	0.4957	0.902	0.983	1
RAC1	0.00159949	-0.189434	0.944	1	1
GUSB	0.00163367	-0.132481	0.604	0.862	1
STX3	0.00174991	-0.174668	0.654	0.862	1
ELMO1	0.00177172	0.415609	0.867	0.862	1
MIF	0.00178688	-0.110569	0.997	1	1
HMOX2	0.00179532	-0.132045	0.583	0.862	1
RFC1	0.00180277	-0.113452	0.527	0.741	1
RPS4Y1	0.00185918	0.31783	0.349	0.155	1
TSPAN7	0.00192106	-0.197319	0.899	1	1
LAMTOR5	0.00192459	-0.128786	0.923	1	1
WNT4	0.00193153	-0.104824	0.781	0.983	1
SUMF1	0.00193354	-0.144678	0.527	0.759	1
FDPS	0.00194636	-0.13056	0.713	0.948	1
SLC35B2	0.00198827	-0.124189	0.601	0.879	1
SENP6	0.00201594	-0.121276	0.675	0.879	1
TXNRD1	0.00203868	0.328344	0.896	0.862	1
DUSP3	0.00206308	-0.122932	0.751	0.966	1
VKORC1	0.00207995	-0.120481	0.899	1	1
ORMDL2	0.00210294	-0.11707	0.793	0.983	1
WASF2	0.0021046	-0.103859	0.695	0.897	1
PDXDC1	0.00215619	-0.119823	0.84	1	1
LARP4B	0.00217454	-0.114978	0.63	0.897	1
ARFIP2	0.00217946	-0.181161	0.636	0.879	1
RUVBL2	0.00218333	-0.119152	0.536	0.776	1
WFS1	0.0022029	-0.177234	0.879	0.983	1
CDC42	0.00225611	-0.143547	0.935	1	1
MLLT11	0.00225702	-0.180052	0.473	0.724	1
RBX1	0.00232022	-0.119395	0.917	1	1
PKM	0.00234355	-0.155029	0.976	1	1
MT-ND1	0.00235333	0.208694	1	1	1
RBM10	0.00238522	-0.119538	0.414	0.603	1
DDX39A	0.00239505	-0.129107	0.666	0.931	1
FAU	0.00241217	-0.135474	0.979	1	1
HTATSF1	0.00241592	-0.10026	0.651	0.845	1
EIF5A	0.00242212	-0.178998	0.979	1	1
TMEM258	0.00250278	-0.128844	0.964	1	1
ROCK1	0.00250892	-0.100204	0.651	0.81	1
DBI	0.00252307	-0.101352	0.956	1	1
ADCYAP1	0.00253801	0.247581	0.82	0.793	1
CD164	0.00256262	-0.192576	0.929	1	1
FOSB	0.00266833	-0.126389	0.213	0.397	1
TMCO3	0.00271002	-0.199897	0.861	0.931	1
RANGAP1	0.0027391	-0.105241	0.592	0.879	1
TUBB	0.00277878	-0.187259	0.852	1	1
THBD	0.00281852	0.280799	0.346	0.155	1
SRSF11	0.00289569	-0.114856	0.864	0.948	1
SLC39A7	0.00290695	-0.109485	0.34	0.552	1
GPAA1	0.00293074	-0.152492	0.814	0.966	1
NUDT14	0.00294271	-0.113314	0.757	0.931	1
CNP	0.00297419	-0.120783	0.624	0.81	1
YWHAQ	0.00299423	0.217179	0.985	1	1
BRK1	0.00303664	-0.15373	0.911	1	1
PRPF8	0.00304536	-0.134155	0.82	0.966	1
DSP	0.00304726	-0.131842	0.944	0.983	1
STIP1	0.00306676	-0.132458	0.698	0.983	1
CPEB4	0.00307841	-0.123043	0.722	0.931	1
IDS	0.00307952	-0.183588	0.962	1	1
TUFM	0.0030796	-0.185592	0.817	0.966	1
EXOC7	0.00319001	-0.129824	0.479	0.672	1
PSMB6	0.0031932	-0.130178	0.964	1	1
NDUFA13	0.0031936	-0.101071	0.988	1	1
VPS13A	0.0032453	-0.109752	0.586	0.793	1
KDELR2	0.00325692	-0.159479	0.864	0.966	1
DNAJC3	0.00327455	0.223378	0.932	0.983	1
KRT18	0.00335105	-0.165916	0.846	0.966	1
NDUFS8	0.00339733	-0.106744	0.908	1	1
PSMD8	0.00340048	-0.144925	0.923	1	1
GFM2	0.00341892	0.105551	0.385	0.724	1
NKX6-1	0.00344182	0.264184	0.896	0.897	1
ISL1	0.00345167	-0.1832	0.76	0.914	1
SHFM1	0.00350055	-0.102788	0.956	1	1
FAM49B	0.00350646	-0.129201	0.485	0.724	1
MT-CO1	0.00357183	0.145349	1	1	1
SLC35A4	0.00361287	-0.113819	0.609	0.897	1
PSMA7	0.00365707	-0.13953	0.956	1	1
PCDH9	0.00366825	-0.17547	0.142	0.276	1
UFC1	0.00369691	-0.112529	0.867	0.983	1
WDR34	0.00373367	-0.109887	0.598	0.862	1
DPP7	0.00376045	-0.13866	0.888	1	1
ZKSCAN1	0.00381348	-0.138248	0.882	0.948	1
TMEM37	0.00386257	0.360389	0.793	0.845	1
FAM50A	0.00386731	-0.165639	0.757	0.931	1
SETX	0.00393855	-0.161123	0.464	0.69	1
ATP6V1F	0.00409799	-0.131114	0.902	0.983	1
COX6B1	0.00411734	-0.14068	0.964	1	1
TNFRSF21	0.00414156	-0.155144	0.769	0.966	1
USMG5	0.00418294	-0.140449	0.985	1	1
TUBA4A	0.0041951	-0.158838	0.834	1	1
SEC24D	0.0041988	-0.111052	0.719	0.948	1
DLK1	0.00421428	0.84524	0.678	0.621	1
VAT1L	0.00425047	0.270166	0.518	0.362	1
WRB	0.00428794	-0.111777	0.58	0.845	1
GADD45B	0.00429527	-0.105524	0.269	0.448	1
SCD5	0.00449996	0.270157	0.882	0.828	1
FUCA2	0.00453889	-0.13468	0.769	0.983	1
GPS1	0.0045793	-0.116312	0.639	0.879	1
G3BP2	0.00459231	-0.110509	0.793	0.897	1
COPE	0.00478569	-0.119865	0.917	0.983	1
DR1	0.0048101	-0.120919	0.571	0.828	1
BTG3	0.00486861	0.243513	0.982	1	1
SCAND1	0.00491299	-0.103676	0.902	1	1
CDKN1A	0.0050003	0.44736	0.953	0.983	1
IMPDH2	0.00503304	-0.107769	0.678	0.931	1
SCG5	0.00513864	-0.137853	0.997	1	1
RPS3A	0.00519822	0.163068	0.997	1	1
NUDC	0.00524036	-0.181974	0.92	0.983	1
POR	0.00526859	-0.150805	0.766	0.948	1
PDIA3	0.00548431	0.225999	0.973	1	1
RPL23	0.00552664	0.192891	1	1	1
SYNE2	0.00553256	0.486538	0.834	0.862	1
TAGLN3	0.0056915	0.282612	0.577	0.552	1
NDUFS5	0.00576278	-0.130864	0.97	1	1
ABHD12	0.00589374	-0.16534	0.861	0.966	1
SUSD4	0.00591028	0.351663	0.796	0.776	1
3	0.00593042	-0.12655	0.82	0.966	1
EIF4A2	0.00594019	0.229591	0.964	1	1
PEF1	0.00594702	-0.120611	0.55	0.845	1
PRELID1	0.00594958	-0.112969	0.805	0.966	1
SDHA	0.00600114	-0.138444	0.592	0.845	1
CBFB	0.00608954	0.353546	0.846	0.897	1
RABAC1	0.00616942	-0.133946	0.967	1	1
PDIA6	0.00621023	0.263258	0.929	0.983	1
SELENOS	0.00635558	-0.107456	0.757	0.983	1
TRMT112	0.00647908	-0.104514	0.967	1	1
TTC37	0.00649637	-0.112804	0.825	0.983	1
TMEM147	0.00656818	-0.107186	0.917	1	1
RPL24	0.00660243	0.151882	0.994	1	1
VPS25	0.00674261	-0.126704	0.612	0.81	1
ANAPC5	0.0067569	-0.166192	0.811	0.983	1
UQCRC1	0.00692139	-0.139626	0.879	0.966	1
2	0.00715586	-0.114652	0.846	1	1
CD46	0.00743992	-0.194035	0.914	0.983	1
C1QL1	0.00771358	0.336658	0.825	0.862	1
WBP2	0.00781448	0.178868	0.876	0.931	1
PIAS3	0.00787211	-0.124017	0.349	0.534	1
FNDC3A	0.00790782	-0.194667	0.82	0.914	1
LRPAP1	0.00801487	-0.137901	0.893	1	1
SNRPB	0.00802134	-0.11326	0.754	0.966	1
VWA5A	0.00826591	-0.14747	0.787	1	1
FAM162A	0.00837243	0.25807	0.867	0.879	1
NPTX2	0.00845825	0.408864	0.944	1	1
ENOSF1	0.00847409	-0.102506	0.657	0.845	1
CLPTM1	0.00847947	-0.10407	0.769	0.983	1
C14orf2	0.00855506	-0.132857	0.985	1	1
GGA2	0.00855912	-0.133186	0.825	0.966	1
PRDX2	0.00867944	-0.111026	0.959	1	1
VAC14	0.00877625	-0.106805	0.473	0.707	1
HADHA	0.00883776	-0.135648	0.793	0.983	1
P4HTM	0.00913158	-0.129863	0.882	1	1
NDUFA1	0.00923394	-0.123326	0.979	1	1
ZKSCAN5	0.00927237	-0.13821	0.145	0.276	1
ROMO1	0.00947074	-0.124306	0.979	1	1
CLTC	0.00959297	-0.103913	0.911	1	1
CCND1	0.00961359	0.232625	0.553	0.431	1
NFU1	0.0096945	-0.122319	0.743	0.897	1
PPIF	0.00973144	-0.124343	0.201	0.362	1
SERPINB6	0.00987922	-0.120542	0.79	0.948	1
RPL34	0.00988946	0.173849	0.988	1	1
EDARADD	0.00990964	0.273714	0.79	0.776	1
CHD9	0.0105783	-0.126216	0.763	0.914	1
ATP5E	0.011048	-0.108725	0.997	1	1
HCG18	0.0110801	-0.116489	0.589	0.776	1
IGF2	0.0113366	0.22413	0.843	0.862	1
SF3B1	0.0115973	-0.123557	0.846	1	1
SLC29A1	0.0119943	-0.141575	0.749	0.966	1
THAP5	0.0121532	0.262294	0.843	0.931	1
ARL6IP5	0.0122226	0.2389	0.896	0.948	1
ZBTB11	0.0125292	0.100822	0.21	0.397	1
HSD17B12	0.0128244	-0.116118	0.828	0.948	1
PARK7	0.0128523	-0.115302	0.959	1	1
PMVK	0.0129322	-0.101652	0.846	1	1
TTC3	0.0129443	0.256995	0.994	0.983	1
RXRG	0.0132222	0.168691	0.512	0.414	1
GDI2	0.0134201	-0.102938	0.899	1	1
ST13	0.0138257	0.22722	0.959	1	1
ACTR3	0.0139074	-0.103298	0.692	0.897	1
MTCO1P12	0.0143139	0.156225	1	1	1
NGRN	0.0143797	0.143357	0.938	0.983	1
MT-CYB	0.0144129	0.150118	1	1	1
NTPCR	0.0144129	0.220482	0.861	0.879	1
TMEM106C	0.0148639	-0.115891	0.615	0.879	1
PDCD6	0.0152593	-0.128386	0.772	0.931	1
MYDGF	0.0152897	-0.138908	0.891	1	1
GPX1	0.0156563	-0.115778	0.79	0.948	1
EDF1	0.0159679	-0.112191	0.953	0.983	1
TUBA1A	0.0160787	-0.174661	0.959	1	1
ASNS	0.0161776	0.412343	0.849	0.914	1
OLMALINC	0.0162556	0.277975	0.805	0.897	1
ANXA2	0.0163961	-0.148867	0.763	0.983	1
TRAPPC4	0.0164055	-0.103623	0.802	0.966	1
ZDHHC2	0.0166637	0.227632	0.876	0.931	1
RPS18	0.0169771	0.180295	1	1	1
ATP1B3	0.0172269	-0.124499	0.746	0.914	1
CYB5R3	0.0173023	-0.113647	0.914	1	1
NUDT5	0.017536	-0.149693	0.565	0.759	1
UBC	0.0175591	0.151701	0.997	1	1
MT-ND3	0.0176183	0.144669	0.997	1	1
HP1BP3	0.0176421	-0.100479	0.87	0.948	1
DCTN2	0.0181188	-0.113871	0.822	0.966	1
SCP2	0.0182446	-0.120617	0.867	0.966	1
TMEM14B	0.0183123	-0.110325	0.793	0.983	1
GABARAP	0.0183419	0.10587	0.997	1	1
TOB1	0.0196617	0.359061	0.938	1	1
HLA-C	0.0199981	-0.120749	0.967	1	1
CHMP2A	0.0203106	-0.108237	0.917	1	1
MT-CO3	0.0204	0.118032	1	1	1
NFKBIA	0.0209625	-0.110286	0.553	0.776	1
NF2	0.021615	-0.126278	0.533	0.759	1
SCAMP2	0.0222839	-0.102732	0.793	1	1
NPDC1	0.022342	-0.106219	0.923	0.983	1
MAPK10	0.0225151	0.103402	0.497	0.81	1
UQCRQ	0.0233293	-0.112116	0.997	1	1
SCARB2	0.023441	-0.110641	0.902	1	1
PEBP1	0.0235573	0.132611	0.991	1	1
MARS	0.0239168	0.299117	0.923	0.966	1
SARAF	0.024488	0.180945	0.973	1	1
CCR8	0.0248228	0.10832	0.136	0.034	1
MARCH6	0.024846	0.199396	0.985	0.983	1
NDUFB10	0.0249775	-0.105358	0.885	1	1
ASB9	0.0258163	0.341613	0.462	0.379	1
EIF1	0.0259458	0.155198	1	1	1
CALCB	0.0261822	0.152805	0.198	0.362	1
RPS3	0.0268727	0.169275	0.994	1	1
CYYR1	0.0271953	0.270544	0.473	0.397	1
PPP1CB	0.0272167	0.202041	0.991	1	1
TTTY15	0.0276497	0.139814	0.266	0.138	1
PPP2R1A	0.0290204	-0.104242	0.891	1	1
HSPA14	0.0296684	0.128306	0.34	0.569	1
PSAP	0.0321465	0.175602	0.997	1	1
WSB2	0.0334931	0.273965	0.926	0.983	1
SPCS2	0.0335547	0.140802	0.935	1	1
FFAR4	0.0337729	0.260079	0.337	0.224	1
TMED10	0.0346191	0.166974	0.985	1	1
PSMD11	0.0352184	0.182666	0.908	1	1
LAPTM4A	0.0366872	0.1771	0.962	1	1
ABCC8	0.0370265	0.229846	0.979	1	1
FICD	0.037802	0.282669	0.763	0.81	1
TMEM230	0.037986	0.202465	0.902	0.966	1
ANAPC16	0.0387481	0.156103	0.973	1	1
C10orf10	0.0396348	-0.153318	0.675	0.879	1
ENO1	0.0402964	0.176435	0.994	1	1
SOCS2	0.0403084	0.280116	0.467	0.397	1
PDLIM1	0.0408783	-0.103941	0.621	0.828	1
MTO1	0.0413124	0.119604	0.346	0.586	1
NADSYN1	0.0413728	0.101887	0.367	0.586	1
CLOCK	0.0421181	-0.103834	0.559	0.672	1
RNF38	0.0434598	-0.103633	0.299	0.414	1
EGR1	0.0463167	0.647884	0.784	0.879	1
RNH1	0.0469952	-0.108589	0.873	0.966	1
CIRBP	0.0477117	0.149304	0.976	1	1
YIPF4	0.049803	0.226819	0.778	0.862	1
CCT2	0.0505206	-0.106027	0.787	0.948	1
MAP1B	0.0505726	0.164923	0.982	1	1
EIF3L	0.0506851	0.179241	0.808	0.879	1
RBP4	0.0512256	0.625555	0.571	0.5	1
TAF9B	0.0517929	0.192477	0.654	0.586	1
IGSF1	0.0517997	0.182965	0.284	0.172	1
HERPUD1	0.0523277	0.282832	0.929	0.983	1
ACADVL	0.0527777	-0.113503	0.864	1	1
DNAH5	0.0533311	0.117793	0.308	0.19	1
MAP4K5	0.0534359	0.123203	0.482	0.741	1
LDLRAD3	0.0551963	0.228077	0.402	0.31	1
ARPC3	0.0555967	-0.103236	0.95	1	1
ATP5F1	0.0565213	-0.118522	0.917	1	1
EIF1AY	0.0570316	0.1129	0.275	0.155	1
MDFIC	0.0573076	0.125124	0.251	0.155	1
TSPYL1	0.0585198	0.161831	0.964	1	1
CTSB	0.0591745	-0.100274	0.944	1	1
TM9SF2	0.0596697	0.175568	0.935	1	1
OLIG1	0.0599266	0.117904	0.352	0.259	1
PLA1A	0.0643423	0.100196	0.225	0.379	1
CTSD	0.06528	0.14162	0.979	1	1
PIR	0.0662699	0.221654	0.784	0.81	1
RPL15	0.0671135	0.112835	0.997	1	1
GRN	0.0672862	0.171483	0.947	1	1
SESTD1	0.0690318	0.100605	0.479	0.69	1
CANX	0.0726668	0.190249	0.97	1	1
RPS25	0.0734641	0.116089	1	1	1
HDLBP	0.0736609	-0.101174	0.967	1	1
PPIB	0.0740555	-0.106692	0.953	1	1
SPR	0.0746237	0.216347	0.704	0.759	1
RNF6	0.075362	0.284986	0.689	0.707	1
DDX17	0.0758804	-0.108544	0.95	1	1
RP4-737E23.2	0.0765728	0.113379	0.169	0.086	1
PFN2	0.0767104	0.140258	0.962	1	1
CDK5R1	0.0772764	0.153452	0.367	0.276	1
RPL32	0.0779646	0.126292	0.988	1	1
SERINC1	0.0783836	0.166476	0.976	1	1
ZSCAN26	0.0785171	0.148644	0.302	0.207	1
DACH2	0.0810565	0.132169	0.284	0.19	1
DNAJC22	0.0839667	0.35445	0.485	0.431	1
PPP1R3C	0.0844247	0.115044	0.231	0.379	1
RNF130	0.084969	0.198085	0.861	0.983	1
SELENOW	0.0850267	0.147489	0.899	0.983	1
ALDOC	0.0861226	0.296348	0.473	0.466	1
DHRS4-AS1	0.0864672	0.104908	0.388	0.603	1
CPE	0.0874093	0.157271	0.997	1	1
CHD7	0.0877513	0.276467	0.837	0.897	1
NEFM	0.0902241	0.313915	0.405	0.328	1
SLMAP	0.0911667	0.103187	0.402	0.586	1
PCDH7	0.0937698	0.158256	0.29	0.207	1
INSIG1	0.0938276	0.136627	0.657	0.862	1
PIPOX	0.0938794	0.214518	0.464	0.414	1
TRPM3	0.0944804	0.272532	0.609	0.621	1
RPL14	0.0945261	0.121705	0.97	0.983	1
ACTB	0.0952664	-0.124902	0.991	1	1
PRDX1	0.0959754	0.169248	0.938	0.966	1
ALOX5	0.0975612	0.220908	0.618	0.603	1
AQP3	0.0983981	0.235406	0.308	0.483	1
ACTG1	0.0987552	-0.143354	0.953	1	1
GHITM	0.0990155	0.128837	0.964	1	1
RNF187	0.10017	0.196987	0.899	0.966	1
RDX	0.101753	0.225923	0.843	0.948	1
KLHL7	0.103063	0.114277	0.287	0.448	1
SCG3	0.103679	0.163626	0.994	1	1
LNPK	0.108481	0.259126	0.686	0.759	1
XBP1	0.108509	0.181879	0.973	1	1
ZNF84	0.110875	0.135586	0.355	0.517	1
GEM	0.110896	0.324301	0.837	0.897	1
YIPF5	0.114304	0.19273	0.731	0.793	1
WSCD2	0.11502	0.250981	0.713	0.707	1
NUDT9	0.115413	0.164314	0.814	0.897	1
FBXO7	0.116409	0.156284	0.902	0.983	1
RPL10	0.117539	0.100762	0.994	1	1
NAA15	0.117656	0.131313	0.521	0.776	1
CLGN	0.118147	0.261559	0.704	0.724	1
MEIS2	0.121232	0.225445	0.899	0.966	1
IL20RA	0.121763	0.193104	0.53	0.483	1
TPP1	0.122228	0.175463	0.929	1	1
SSR3	0.124053	0.108875	0.938	1	1
TBC1D22A	0.126373	0.237132	0.589	0.655	1
FAM105A	0.126431	0.31008	0.769	0.862	1
RPS14	0.126529	0.120878	0.997	1	1
APOL2	0.126602	0.143187	0.716	0.69	1
PFKFB2	0.126637	0.225733	0.855	0.897	1
NUCKS1	0.127146	0.199604	0.982	0.983	1
MARK1	0.128085	0.114755	0.515	0.707	1
SOX4	0.133068	0.390861	0.657	0.672	1
MT-ND4	0.133134	0.111736	1	1	1
RAB1A	0.1334	0.154268	0.923	1	1
HOPX	0.133535	0.212191	0.512	0.5	1
ZNF491	0.136963	0.126233	0.05	0.103	1
EIF2AK2	0.138363	0.100794	0.538	0.724	1
MAN1A2	0.138998	0.181431	0.817	0.897	1
RPL4	0.139005	0.118796	0.991	1	1
SYT14	0.139664	0.22582	0.805	0.966	1
LINC00511	0.140963	0.181415	0.716	0.741	1
STARD3NL	0.14502	0.116453	0.651	0.897	1
NUCB2	0.145757	0.165532	0.97	1	1
CYP27A1	0.146326	0.180646	0.527	0.517	1
TAF7	0.149339	0.231444	0.822	0.897	1
PERP	0.150275	0.143275	0.959	1	1
SORL1	0.151948	0.208775	0.879	0.948	1
ERLEC1	0.153413	0.193219	0.923	0.983	1
GRIA4	0.153777	0.162497	0.494	0.448	1
HACD3	0.153833	0.133607	0.896	0.948	1
ASPH	0.154858	-0.201466	0.814	0.948	1
C15orf61	0.155443	0.122715	0.82	0.931	1
LDLRAD4	0.156319	0.146895	0.325	0.276	1
STX1A	0.157013	0.190286	0.917	1	1
BPIFC	0.157176	0.131285	0.186	0.293	1
PDCD4	0.158849	0.229039	0.92	1	1
SPECC1	0.159632	0.104975	0.281	0.207	1
PSMD1	0.160205	0.182803	0.893	0.966	1
MIOS	0.160256	0.115587	0.234	0.362	1
SARS	0.16038	0.225467	0.959	1	1
HMGB1	0.160389	0.136709	0.988	1	1
QPCT	0.160754	0.132489	0.964	1	1
AES	0.161865	0.126651	0.959	1	1
OCIAD2	0.162031	0.184266	0.893	0.931	1
SGMS1	0.164139	0.14193	0.405	0.603	1
M6PR	0.168956	0.191406	0.698	0.793	1
CNBP	0.170224	0.126776	0.973	1	1
GPM6A	0.172135	0.266058	0.423	0.397	1
FFAR1	0.17232	0.262378	0.837	0.879	1
C14orf132	0.172327	0.16196	0.938	0.983	1
DGCR5	0.173191	0.146818	0.497	0.448	1
VPS11	0.17714	0.13248	0.476	0.707	1
RASGEF1B	0.178742	0.244852	0.843	0.879	1
NCK1	0.179089	0.208834	0.447	0.414	1
CBX5	0.179091	0.174854	0.891	0.966	1
PIGO	0.179233	0.119065	0.358	0.552	1
SNX16	0.179533	0.139156	0.183	0.121	1
MSANTD4	0.180107	0.101868	0.441	0.621	1
G6PC2	0.183219	0.41392	0.728	0.759	1
RAVER2	0.183883	0.120414	0.305	0.431	1
SLC6A6	0.183984	0.225832	0.808	0.914	1
ARRDC3	0.184494	0.287512	0.817	0.828	1
TTLL7	0.18566	0.113982	0.642	0.793	1
TNS1	0.186005	0.148089	0.373	0.328	1
PKIB	0.187023	0.17305	0.731	0.845	1
REEP5	0.187046	0.113411	0.953	1	1
TSPAN1	0.187546	0.264694	0.87	0.966	1
AC013275.2	0.187869	0.314378	0.47	0.483	1
JKAMP	0.191845	0.195972	0.796	0.897	1
GORASP2	0.191853	0.17467	0.855	0.983	1
TRAM1	0.194242	0.224712	0.864	0.966	1
ACAT1	0.195787	0.179287	0.84	1	1
PRCP	0.196992	0.111784	0.562	0.776	1
R3HDM4	0.19764	0.187397	0.654	0.776	1
TOMM20	0.197921	0.159262	0.814	0.879	1
TMEM39A	0.199102	0.108226	0.405	0.586	1
DNAJB4	0.202987	0.122625	0.34	0.483	1
CASR	0.202999	0.214349	0.802	0.776	1
KIF1A	0.204621	0.136206	0.941	1	1
EIF4B	0.206378	0.161856	0.935	0.966	1
P2RY1	0.206421	0.215108	0.364	0.328	1
HABP4	0.207102	0.154032	0.654	0.741	1
LETMD1	0.207343	0.108137	0.444	0.603	1
MRAP2	0.210683	0.188758	0.453	0.655	1
ARMCX2	0.212399	0.102043	0.414	0.586	1
TPRA1	0.214338	0.10356	0.426	0.638	1
RPS27	0.215489	0.108008	1	1	1
RPS12	0.215949	0.119288	0.985	1	1
PDX1-AS1	0.217137	0.124189	0.26	0.207	1
PRKAG2	0.217396	0.265053	0.796	0.966	1
TUBB2A	0.21808	0.195316	0.672	0.707	1
VAPA	0.219657	0.139321	0.979	1	1
INTS10	0.219837	0.100441	0.541	0.724	1
C21orf91	0.220016	0.155585	0.37	0.328	1
ME1	0.220093	0.262444	0.601	0.655	1
RDH14	0.220669	0.115201	0.453	0.69	1
SLC39A8	0.220843	0.200719	0.266	0.224	1
GMPS	0.221472	0.104327	0.423	0.586	1
RPL31	0.227691	0.115548	0.997	1	1
PTPRS	0.228916	0.126854	0.843	0.931	1
SEC63	0.231904	0.152538	0.911	0.966	1
HDAC9	0.232124	0.243215	0.541	0.569	1
TSHZ3	0.234738	0.14346	0.376	0.345	1
FTL	0.238888	-0.153002	1	1	1
C2orf68	0.239208	0.177211	0.799	0.862	1
C5orf22	0.24005	0.163461	0.284	0.414	1
OSTC	0.241681	0.138452	0.891	1	1
NDRG4	0.242383	0.301098	0.592	0.638	1
LAMP2	0.243836	0.121967	0.935	1	1
TMEM9B	0.244469	0.140212	0.811	0.862	1
DEK	0.248955	0.112082	0.743	0.948	1
PPY	0.248974	0.278297	0.095	0.138	1
PRKACB	0.249996	0.237626	0.778	0.793	1
RPS23	0.252008	0.107203	0.991	1	1
BMP5	0.255158	0.203827	0.607	0.621	1
P4HB	0.255624	0.119642	0.982	1	1
SNRPN	0.256665	0.108143	0.988	1	1
DPP6	0.258165	0.161316	0.885	0.914	1
SLC35D3	0.259361	0.173196	0.408	0.379	1
COA5	0.261125	0.100872	0.586	0.776	1
UBXN4	0.261906	0.122944	0.976	1	1
SAR1A	0.266586	0.124704	0.917	0.966	1
UNC50	0.268075	0.168017	0.802	0.879	1
NLRP1	0.269589	0.103606	0.932	0.983	1
DLG2	0.271562	0.239799	0.438	0.431	1
RAB15	0.272923	0.1421	0.589	0.569	1
ZC3H3	0.274053	0.11942	0.66	0.759	1
PPM1K	0.274086	0.12763	0.657	0.879	1
H2AFZ	0.274143	0.138287	0.917	0.966	1
RAB2A	0.274187	0.131667	0.926	1	1
EEF2	0.274246	0.100756	0.979	1	1
HSPA9	0.276415	0.127758	0.95	1	1
CNOT7	0.278229	0.135002	0.908	0.983	1
NDUFA5	0.279017	0.118474	0.899	0.983	1
C5orf51	0.279141	0.104505	0.467	0.655	1
OCIAD1	0.281013	0.122514	0.92	0.948	1
ZNF638	0.281456	0.109541	0.716	0.862	1
KIFAP3	0.28382	0.105817	0.568	0.707	1
SURF4	0.284176	0.12981	0.979	1	1
ICA1	0.285547	0.135281	0.879	0.966	1
VAMP2	0.285855	0.123814	0.982	1	1
UNC5B	0.287462	0.195178	0.55	0.569	1
RSL24D1	0.287954	0.149798	0.814	0.897	1
RAP1B	0.291268	0.160993	0.891	0.966	1
FTH1	0.298368	0.111345	1	1	1
HMOX1	0.298767	0.213933	0.678	0.897	1
STX12	0.299514	0.15235	0.524	0.741	1
SPP1	0.304069	0.763658	0.278	0.379	1
ZNF91	0.304909	0.130802	0.817	0.966	1
EPRS	0.305035	0.192439	0.882	0.948	1
HSP90AA1	0.307106	0.17922	0.997	1	1
REPS1	0.308404	0.159267	0.547	0.552	1
AK3	0.30872	0.216123	0.799	0.81	1
BTF3L4	0.311912	0.157339	0.858	0.948	1
OXSM	0.312816	0.101422	0.317	0.448	1
RGL1	0.313541	0.241468	0.639	0.69	1
PTPRM	0.313823	0.127216	0.305	0.259	1
PEX5L	0.314945	0.234098	0.34	0.31	1
GOLGA3	0.315276	0.140281	0.692	0.793	1
TVP23B	0.315437	0.163357	0.814	0.931	1
HUS1	0.31549	0.175879	0.325	0.31	1
CAPN13	0.319074	0.204839	0.429	0.431	1
CXXC5	0.320261	0.137261	0.814	0.931	1
EIF3M	0.32193	0.18234	0.82	0.948	1
ABCG1	0.323223	0.1011	0.618	0.776	1
TMEM181	0.32422	0.102517	0.716	0.931	1
ETNK1	0.32567	0.173929	0.879	0.948	1
NOV	0.325932	0.129444	0.169	0.121	1
CRKL	0.326509	0.159695	0.512	0.724	1
UMAD1	0.326632	0.170215	0.562	0.603	1
CHST9	0.327089	0.108916	0.675	0.914	1
GTF3C1	0.327179	0.203472	0.799	0.897	1
ALG13	0.331227	0.105433	0.58	0.845	1
CFL2	0.332272	0.238523	0.719	0.828	1
COQ8A	0.333722	0.106038	0.497	0.638	1
LDHB	0.33424	0.252488	0.633	0.69	1
SLCO3A1	0.33527	0.101687	0.34	0.31	1
CYB5R1	0.335368	0.136601	0.772	0.931	1
CDKN2AIPNL	0.338653	0.172684	0.678	0.793	1
USP22	0.338777	0.15249	0.858	0.931	1
ABHD3	0.339853	0.231141	0.751	0.828	1
TATDN1	0.33997	0.107441	0.414	0.603	1
KCNE4	0.341455	0.20968	0.382	0.362	1
SLC39A9	0.343993	0.115726	0.793	0.914	1
ADRA2A	0.345971	0.111268	0.379	0.362	1
ATF6	0.346436	0.119075	0.601	0.81	1
IL17RB	0.346461	0.222466	0.482	0.655	1
SFT2D1	0.347686	0.1064	0.462	0.638	1
SGIP1	0.348378	0.128871	0.272	0.241	1
DNASE2	0.350333	0.155574	0.76	0.879	1
CCT4	0.350664	0.174002	0.837	0.966	1
BMI1	0.352235	0.149	0.633	0.776	1
CCDC74B	0.35332	0.140972	0.639	0.724	1
CARS	0.35355	0.101818	0.621	0.845	1
SYNJ2BP	0.35412	0.159054	0.802	0.914	1
TNFRSF11A	0.354673	0.174713	0.553	0.586	1
UAP1	0.354957	0.103424	0.553	0.759	1
MTCL1	0.355693	0.128754	0.195	0.155	1
PLPP6	0.36027	0.112441	0.314	0.276	1
DDX3Y	0.360601	0.108184	0.198	0.155	1
TMCC1	0.362359	0.123438	0.429	0.586	1
RNF2	0.364313	0.166321	0.607	0.569	1
SRGAP2	0.364639	0.114888	0.538	0.517	1
PLCB4	0.367381	0.162506	0.704	0.707	1
PLEKHM2	0.370445	0.103222	0.447	0.586	1
GSTO1	0.371086	0.138189	0.811	0.931	1
EIF3E	0.371406	0.171829	0.893	0.948	1
CLIP1	0.372003	0.109545	0.79	0.931	1
SLC7A1	0.374733	0.109268	0.74	0.948	1
TTC8	0.379212	0.162327	0.556	0.793	1
MTUS2	0.379594	0.135344	0.618	0.655	1
ATG4A	0.379912	0.102057	0.272	0.362	1
HEXB	0.383525	0.124878	0.891	1	1
ZNF204P	0.387139	0.131949	0.393	0.517	1
ARV1	0.388668	0.162594	0.42	0.431	1
GLT8D2	0.388874	0.1319	0.237	0.207	1
TAF9	0.390094	0.166145	0.746	0.862	1
C1D	0.39161	0.133853	0.754	0.776	1
SDCBP	0.392567	0.136721	0.867	0.983	1
ASNSD1	0.393501	0.124719	0.571	0.776	1
ID4	0.395974	0.196818	0.923	1	1
SPIN1	0.398274	0.143997	0.666	0.862	1
G2E3	0.399028	0.10835	0.281	0.241	1
PRNP	0.401001	0.111907	0.885	0.983	1
MCC	0.401184	0.149926	0.527	0.534	1
AHCYL1	0.401643	0.191283	0.825	0.914	1
SCOC	0.40351	0.140259	0.893	1	1
CDH18	0.403992	0.148133	0.189	0.155	1
PIM3	0.405337	0.129371	0.71	0.845	1
FAM60A	0.408182	0.122579	0.553	0.776	1
OFD1	0.408948	0.136447	0.583	0.586	1
ZNF26	0.411744	0.118524	0.337	0.431	1
CUL2	0.412044	0.103508	0.429	0.569	1
ARL6IP1	0.41242	0.172445	0.858	1	1
SAT1	0.413539	0.140134	0.734	0.862	1
CHN1	0.413711	0.255324	0.68	0.828	1
ZNF880	0.414324	0.110137	0.243	0.328	1
RIMKLA	0.414957	0.260939	0.607	0.759	1
MALSU1	0.416891	0.105875	0.639	0.707	1
ANAPC13	0.419072	0.113764	0.855	0.948	1
C1orf27	0.419846	0.116356	0.512	0.621	1
IFRD1	0.421772	0.136345	0.598	0.776	1
ELMO2	0.423774	0.137555	0.476	0.69	1
LGALS8	0.424715	0.127428	0.53	0.69	1
AKAP8L	0.430766	0.114338	0.53	0.741	1
ENO2	0.431434	0.119763	0.923	1	1
GLTSCR2	0.431625	0.118044	0.796	0.966	1
CCNG1	0.432228	0.155059	0.547	0.69	1
RBBP8	0.433177	0.226621	0.615	0.69	1
SNX27	0.434288	0.159187	0.695	0.759	1
TMEM267	0.437864	0.121556	0.429	0.552	1
FAM208A	0.439688	0.123577	0.5	0.655	1
CCDC90B	0.442465	0.173579	0.692	0.776	1
TSEN15	0.44381	0.113097	0.675	0.948	1
UBXN1	0.444426	0.128648	0.76	0.81	1
NPY	0.444748	0.146024	0.385	0.5	1
CCT6A	0.445128	0.164086	0.817	0.931	1
QSOX1	0.446281	0.100301	0.565	0.741	1
RGS16	0.447042	0.253559	0.568	0.621	1
RBBP4	0.447165	0.137638	0.825	0.948	1
TLK1	0.447865	0.172518	0.852	0.948	1
SIX2	0.449955	0.134067	0.349	0.345	1
NFASC	0.450761	0.153293	0.743	0.845	1
FAM172A	0.451003	0.162351	0.464	0.603	1
PGM3	0.451455	0.13259	0.503	0.638	1
WDR89	0.453969	0.112577	0.257	0.345	1
UCHL5	0.455297	0.189661	0.559	0.638	1
FAM134C	0.45585	0.105682	0.497	0.69	1
GPSM1	0.458387	0.188892	0.405	0.431	1
ZFP62	0.459135	0.137062	0.302	0.293	1
TMEM246	0.46449	0.140253	0.621	0.655	1
SDAD1	0.464645	0.194273	0.58	0.707	1
TCERG1L	0.464851	0.130844	0.408	0.397	1
EFNA5	0.465059	0.139079	0.698	0.914	1
EXPH5	0.466285	0.122358	0.462	0.603	1
ATRNL1	0.467464	0.110484	0.509	0.638	1
CEPT1	0.468175	0.112314	0.485	0.586	1
BBS2	0.468811	0.149194	0.574	0.621	1
RIOK2	0.468995	0.19136	0.355	0.483	1
RAD1	0.469646	0.143778	0.482	0.672	1
URGCP	0.472532	0.158992	0.565	0.638	1
SLC2A12	0.47265	0.134573	0.213	0.19	1
MIR568	0.475263	0.106774	0.391	0.483	1
GSTM3	0.477043	0.101232	0.604	0.759	1
DNAJC1	0.477336	0.105033	0.843	0.966	1
TSTD1	0.482455	0.116432	0.908	1	1
PGM2	0.485924	0.129666	0.249	0.224	1
SP3	0.488223	0.110174	0.503	0.655	1
LACTB2	0.489283	0.16424	0.5	0.534	1
MAP2	0.490172	0.215153	0.79	0.862	1
PRPS2	0.490736	0.119057	0.24	0.224	1
P4HA1	0.491235	0.175685	0.429	0.569	1
ERICH5	0.493687	0.142036	0.296	0.293	1
MTX2	0.493797	0.107031	0.598	0.793	1
OSBPL8	0.494478	0.199646	0.686	0.759	1
TSPAN12	0.499894	0.333933	0.536	0.655	1
FAM229B	0.501153	0.141576	0.574	0.672	1
MEIS1	0.503312	0.131457	0.749	0.862	1
RNF185	0.506625	0.10872	0.464	0.621	1
PRKAR2B	0.506986	0.136972	0.358	0.345	1
FBXO21	0.508282	0.14713	0.663	0.828	1
SMIM14	0.50913	0.130691	0.82	0.931	1
DYNC1LI1	0.510507	0.106969	0.604	0.793	1
CHAC1	0.51193	0.113701	0.393	0.362	1
SLC8A1	0.514443	0.11264	0.358	0.345	1
OMA1	0.515169	0.117769	0.364	0.466	1
IK	0.516067	0.124339	0.769	0.897	1
TULP4	0.516505	0.195171	0.834	0.914	1
EPDR1	0.516787	0.15024	0.32	0.31	1
HSPA8	0.517266	0.131559	0.964	1	1
DHX32	0.518092	0.138784	0.45	0.569	1
TSPAN13	0.51871	0.13192	0.893	0.983	1
REPS2	0.519854	0.148451	0.21	0.276	1
BRD7	0.519959	0.156697	0.775	0.828	1
ACTR8	0.526384	0.130946	0.317	0.431	1
ACBD5	0.527774	0.118008	0.411	0.552	1
NCOA4	0.53252	0.152646	0.746	0.897	1
SRI	0.533102	0.151526	0.802	0.931	1
RAB3B	0.537547	0.11933	0.959	1	1
PDCD6IP	0.538924	0.126568	0.642	0.845	1
PPFIA1	0.540415	0.104214	0.618	0.81	1
CEP85	0.540984	0.16798	0.328	0.328	1
FANCL	0.542823	0.131912	0.447	0.586	1
RBM48	0.546149	0.110136	0.278	0.345	1
PTP4A2	0.54651	0.149551	0.843	0.983	1
SPRYD3	0.548037	0.102444	0.879	1	1
MT2A	0.549071	0.388959	0.722	0.879	1
TRMT61B	0.549311	0.108359	0.266	0.328	1
PPID	0.552073	0.111356	0.541	0.69	1
ANKRA2	0.5565	0.104881	0.367	0.483	1
ABRACL	0.556899	0.109775	0.707	0.81	1
MINA	0.557959	0.106158	0.417	0.534	1
MINPP1	0.55949	0.184226	0.503	0.552	1
SLC30A7	0.56144	0.105361	0.479	0.586	1
CDC34	0.562349	0.106059	0.666	0.776	1
YTHDF1	0.563732	0.114778	0.503	0.621	1
KIF1BP	0.564888	0.108135	0.571	0.741	1
COQ3	0.565287	0.142343	0.204	0.259	1
FAM92A	0.565973	0.110246	0.527	0.724	1
HOOK2	0.56711	0.124601	0.778	0.914	1
PSMA3	0.567381	0.120162	0.917	1	1
WSB1	0.568437	0.20154	0.787	0.879	1
ATXN7L3B	0.569477	0.104331	0.731	0.862	1
PALM2	0.569576	0.101677	0.32	0.31	1
EIF2AK1	0.571161	0.12067	0.766	0.828	1
PPCS	0.573565	0.118689	0.701	0.862	1
POP5	0.578505	0.112076	0.547	0.741	1
CCDC59	0.58154	0.113895	0.524	0.603	1
GAS5	0.582241	0.119698	0.825	0.879	1
CD59	0.584382	0.106575	0.953	1	1
ZBTB20	0.585901	0.129235	0.746	0.81	1
TERF2IP	0.58778	0.109893	0.935	1	1
DCK	0.589059	0.136316	0.503	0.672	1
CARS2	0.590314	0.112326	0.509	0.655	1
KLHL2	0.593073	0.18655	0.595	0.672	1
RMND5A	0.593293	0.175308	0.651	0.707	1
AARS	0.595653	0.149387	0.822	0.948	1
KLHL42	0.597103	0.19521	0.805	0.931	1
ALCAM	0.599833	0.15986	0.956	1	1
TTC39C	0.600939	0.18892	0.503	0.586	1
KLHL24	0.601795	0.152796	0.512	0.621	1
MCUB	0.602733	0.168267	0.651	0.776	1
ENTPD3	0.60344	0.268767	0.618	0.69	1
SMAD9	0.604597	0.209958	0.701	0.776	1
GPT2	0.604845	0.121019	0.367	0.379	1
C16orf62	0.604956	0.110752	0.524	0.621	1
ARL8B	0.605218	0.11263	0.704	0.931	1
STXBP1	0.606737	0.127262	0.935	1	1
EPAS1	0.607553	0.159179	0.698	0.776	1
CEP41	0.608082	0.102444	0.438	0.569	1
RTCA	0.609065	0.122163	0.553	0.603	1
AMZ2	0.609215	0.124583	0.683	0.914	1
NAPB	0.609936	0.113875	0.432	0.534	1
DNAJC12	0.610755	0.105668	0.852	1	1
DUSP11	0.612426	0.111111	0.405	0.534	1
RNF13	0.616818	0.124866	0.692	0.879	1
UNC5D	0.618854	0.136548	0.299	0.293	1
GPNMB	0.619339	0.158441	0.317	0.345	1
ST8SIA5	0.619542	0.103884	0.284	0.345	1
FNIP1	0.620962	0.124934	0.825	0.966	1
TFB2M	0.621469	0.103832	0.302	0.293	1
EFR3B	0.621918	0.136381	0.512	0.638	1
TXNL1	0.622036	0.131583	0.852	0.931	1
ZFAND6	0.622123	0.111282	0.793	0.897	1
PNPT1	0.624976	0.169787	0.506	0.638	1
GGPS1	0.625961	0.108983	0.595	0.759	1
PIAS1	0.626139	0.187029	0.689	0.828	1
TOX	0.62617	0.109011	0.5	0.638	1
MPP1	0.6268	0.155678	0.541	0.638	1
ARG2	0.626953	0.130306	0.663	0.845	1
PROCR	0.627272	0.102597	0.254	0.259	1
EIF3H	0.627501	0.106916	0.87	0.983	1
ZNF181	0.631848	0.136302	0.405	0.5	1
KATNAL1	0.63201	0.136049	0.479	0.483	1
RBM4B	0.635437	0.118545	0.432	0.552	1
UBA5	0.636348	0.111051	0.571	0.741	1
PRKCA	0.637111	0.123421	0.524	0.638	1
LYRM7	0.637968	0.177695	0.672	0.828	1
NAP1L1	0.639656	0.102604	0.932	0.983	1
PTPRU	0.641725	0.104662	0.435	0.552	1
ATG7	0.64289	0.115582	0.518	0.655	1
MIEF1	0.643411	0.118443	0.343	0.414	1
C6orf62	0.643688	0.119086	0.964	0.983	1
FNTB	0.64463	0.104099	0.379	0.397	1
SAT2	0.647076	0.102574	0.799	0.897	1
ERGIC2	0.648188	0.158306	0.704	0.828	1
GADD45G	0.649009	0.143035	0.538	0.621	1
UBE2D1	0.650829	0.15625	0.331	0.362	1
SERP1	0.653024	0.145132	0.926	0.983	1
PDIA4	0.654491	0.145108	0.722	0.897	1
PTGR2	0.655497	0.100643	0.426	0.569	1
DDIT3	0.657721	0.311321	0.793	0.879	1
SBDS	0.660496	0.116391	0.873	1	1
BHLHE40	0.66157	0.111849	0.512	0.517	1
KIF21A	0.663083	0.138181	0.864	0.931	1
LPIN3	0.665139	0.136496	0.556	0.655	1
ATP6V1B2	0.665945	0.166933	0.882	1	1
SLC2A2	0.666287	0.101547	0.234	0.224	1
SLC1A4	0.670794	0.200233	0.627	0.741	1
PAIP1	0.671732	0.10962	0.704	0.81	1
COPB1	0.674569	0.101733	0.822	0.966	1
BLMH	0.67724	0.106934	0.636	0.793	1
GCC2	0.677626	0.123178	0.787	0.897	1
HEBP1	0.678991	0.100061	0.432	0.483	1
ATRX	0.679112	0.131079	0.896	0.948	1
DUSP26	0.681703	0.117286	0.814	0.931	1
ARL14EP	0.682573	0.121905	0.527	0.655	1
DNAJB1	0.683034	0.164313	0.657	0.828	1
PJA2	0.684507	0.114995	0.885	0.914	1
TMX1	0.684601	0.215225	0.754	0.966	1
VPS35	0.684723	0.131653	0.84	0.948	1
HSPB11	0.684724	0.135638	0.734	0.862	1
MPHOSPH8	0.684903	0.106147	0.87	0.931	1
METTL3	0.685062	0.101868	0.388	0.483	1
ISOC1	0.685224	0.158586	0.58	0.776	1
APLP1	0.685615	0.130048	0.956	0.983	1
GFPT1	0.685848	0.116222	0.808	0.983	1
GDAP1	0.688124	0.129937	0.63	0.793	1
SYBU	0.689471	0.247234	0.518	0.655	1
MT1G	0.690108	0.415484	0.334	0.414	1
ORAI2	0.69032	0.111698	0.636	0.741	1
USO1	0.690421	0.122182	0.719	0.879	1
MCMBP	0.691617	0.107745	0.524	0.603	1
INA	0.691733	0.123841	0.778	0.914	1
MSN	0.692182	0.134724	0.222	0.224	1
RARS2	0.692717	0.105415	0.609	0.793	1
EIF2B4	0.694748	0.13618	0.562	0.638	1
PJA1	0.697472	0.11096	0.524	0.672	1
MIA3	0.697965	0.202475	0.725	0.879	1
EBAG9	0.698191	0.124935	0.612	0.655	1
BET1	0.698853	0.126032	0.556	0.776	1
LCMT2	0.699044	0.12309	0.411	0.517	1
LGMN	0.699134	0.130642	0.808	0.966	1
6	0.699977	0.10978	0.237	0.241	1
CDV3	0.701382	0.132701	0.858	0.966	1
UBE3C	0.703122	0.133534	0.642	0.724	1
PRKRA	0.705813	0.124535	0.639	0.724	1
ACSL1	0.705865	0.238879	0.642	0.776	1
CCDC47	0.7062	0.116691	0.825	0.948	1
TFF3	0.708691	0.14325	0.666	0.776	1
G3BP1	0.711491	0.138576	0.849	0.966	1
C11orf71	0.712265	0.147751	0.598	0.724	1
COPS8	0.7123	0.132741	0.666	0.828	1
N6AMT1	0.712906	0.126624	0.293	0.362	1
GOLT1B	0.714009	0.138162	0.595	0.724	1
MTHFD2	0.715738	0.238437	0.553	0.638	1
CEBPZOS	0.716838	0.153014	0.648	0.759	1
TMED6	0.717805	0.24641	0.503	0.621	1
NEO1	0.718414	0.115996	0.503	0.534	1
ITPR3	0.718644	0.111024	0.716	0.862	1
BNIP3L	0.718822	0.124052	0.796	0.914	1
DUT	0.720962	0.109197	0.781	0.914	1
DPYSL2	0.721076	0.108405	0.941	0.983	1
BAG3	0.721131	0.12159	0.553	0.603	1
DECR1	0.721165	0.118888	0.678	0.828	1
CYFIP2	0.723791	0.178768	0.574	0.672	1
FAM177A1	0.727334	0.112507	0.858	0.948	1
TWF1	0.72888	0.19677	0.657	0.81	1
ELAVL4	0.729478	0.176243	0.68	0.776	1
SLC35A5	0.729728	0.134765	0.459	0.5	1
TM2D2	0.730304	0.16065	0.553	0.638	1
MAP1A	0.730654	0.112249	0.725	0.879	1
SIAH1	0.731207	0.154596	0.479	0.603	1
MRPS27	0.73682	0.122005	0.506	0.552	1
FYTTD1	0.738732	0.111949	0.731	0.862	1
UBE2G1	0.741453	0.111474	0.488	0.534	1
ACADSB	0.74146	0.117791	0.423	0.431	1
PAPOLA	0.742511	0.110085	0.911	0.948	1
CUL1	0.742802	0.156708	0.491	0.638	1
ENPP5	0.743288	0.207283	0.689	0.828	1
HIVEP3	0.743579	0.108784	0.349	0.431	1
PON3	0.745365	0.134853	0.405	0.431	1
EDN3	0.745404	0.398553	0.565	0.655	1
MRPS10	0.748789	0.176896	0.598	0.724	1
TRIM2	0.749315	0.149458	0.751	0.793	1
BAIAP2	0.751156	0.151867	0.636	0.828	1
LTV1	0.75128	0.154722	0.346	0.431	1
NIF3L1	0.751497	0.127135	0.361	0.448	1
CD47	0.751676	0.107544	0.796	0.914	1
CNOT8	0.752127	0.11782	0.414	0.517	1
MAP6	0.75229	0.136906	0.731	0.81	1
SRP72	0.754706	0.1544	0.775	0.897	1
SLC7A5	0.758001	0.142217	0.719	0.879	1
HSPA5	0.758591	0.13979	0.959	1	1
APMAP	0.759718	0.128953	0.843	0.983	1
SRSF8	0.765607	0.184267	0.645	0.776	1
ZBTB17	0.76802	0.112892	0.355	0.448	1
CCNL2	0.773415	0.122241	0.763	0.828	1
NEMF	0.773457	0.126891	0.796	0.879	1
CCNC	0.774236	0.109959	0.746	0.879	1
SLC26A2	0.776082	0.114503	0.438	0.483	1
NSL1	0.777173	0.158331	0.538	0.638	1
UBQLN2	0.777722	0.1348	0.79	0.897	1
PPP1R12A	0.781346	0.159487	0.734	0.759	1
METAP2	0.782306	0.162233	0.778	0.862	1
PSAT1	0.782782	0.23236	0.334	0.397	1
HHATL	0.783348	0.106479	0.172	0.172	1
KCNJ11	0.783541	0.133815	0.627	0.793	1
PDE8B	0.784158	0.164993	0.601	0.672	1
CSE1L	0.785147	0.161353	0.598	0.759	1
ARMT1	0.786894	0.111798	0.305	0.362	1
SC5D	0.787668	0.187078	0.743	0.897	1
FMN1	0.788817	0.115623	0.426	0.5	1
DNAJA2	0.789765	0.127556	0.689	0.81	1
TMEM106B	0.789892	0.283268	0.678	0.793	1
GGCT	0.790336	0.106825	0.405	0.5	1
SLC20A2	0.790815	0.101717	0.71	0.845	1
ABR	0.792093	0.125153	0.781	0.948	1
MED21	0.796852	0.102516	0.447	0.552	1
AP5M1	0.798732	0.134064	0.491	0.586	1
DMRTA1	0.798891	0.119622	0.216	0.224	1
PPM1H	0.800288	0.111631	0.669	0.776	1
RBM39	0.8005	0.118201	0.95	1	1
GLRB	0.801038	0.136423	0.396	0.466	1
NSFL1C	0.80274	0.11512	0.636	0.862	1
GNPDA2	0.803523	0.154496	0.462	0.569	1
SCIN	0.804915	0.109085	0.402	0.466	1
RAB6A	0.80496	0.144354	0.831	0.931	1
OSER1	0.806006	0.109826	0.55	0.655	1
CBR1	0.808307	0.104673	0.601	0.741	1
HOMER2	0.808728	0.123926	0.497	0.621	1
PRUNE2	0.809124	0.127579	0.76	0.897	1
SLIT1	0.810304	0.136051	0.405	0.448	1
USP11	0.812788	0.135724	0.843	1	1
TBL1XR1	0.815451	0.162501	0.76	0.914	1
TBK1	0.816734	0.180078	0.464	0.569	1
SKIL	0.816836	0.129701	0.669	0.759	1
CD24	0.817298	0.154023	0.725	0.862	1
DCBLD1	0.818365	0.100002	0.447	0.517	1
RCBTB2	0.819524	0.171678	0.479	0.586	1
ATAD1	0.823039	0.147226	0.636	0.793	1
MAPRE2	0.824041	0.170761	0.896	0.983	1
SMUG1	0.824886	0.113586	0.42	0.534	1
TMEM116	0.826009	0.132326	0.278	0.345	1
EXOC2	0.827376	0.174781	0.574	0.69	1
DCAF16	0.827854	0.104694	0.45	0.5	1
SRD5A1	0.828343	0.138326	0.601	0.776	1
PTPN4	0.828985	0.1452	0.482	0.534	1
HEY1	0.830704	0.133547	0.272	0.293	1
SLC16A9	0.831326	0.217249	0.601	0.776	1
GYG1	0.832693	0.13194	0.778	0.966	1
SLC30A9	0.83434	0.135477	0.763	0.862	1
CLINT1	0.834769	0.113273	0.808	0.897	1
MICU2	0.83605	0.122077	0.678	0.862	1
RAP1GDS1	0.836767	0.14245	0.728	0.828	1
SYPL1	0.839055	0.172991	0.601	0.828	1
ADH5	0.839207	0.109027	0.692	0.845	1
NEUROD1	0.840085	0.116713	0.959	0.983	1
DDX1	0.840893	0.106044	0.852	0.983	1
ME3	0.842315	0.143517	0.521	0.69	1
CXADR	0.843147	0.146808	0.595	0.69	1
MRPL42	0.844211	0.167162	0.763	0.931	1
ABHD10	0.844866	0.126169	0.645	0.759	1
SYNM	0.845196	0.138322	0.411	0.466	1
RAB18	0.845611	0.107664	0.822	0.948	1
TAB2	0.848091	0.119435	0.479	0.534	1
WARS	0.84917	0.131892	0.775	0.914	1
AP3B1	0.850116	0.192687	0.707	0.793	1
SEL1L3	0.850616	0.103874	0.373	0.431	1
THYN1	0.852128	0.116051	0.648	0.828	1
ATP6V1C1	0.852695	0.101462	0.74	0.879	1
SIPA1L2	0.857436	0.103526	0.589	0.672	1
BROX	0.857748	0.112392	0.757	0.862	1
PCBP1-AS1	0.859578	0.133895	0.533	0.603	1
PER3	0.860604	0.127685	0.533	0.603	1
LRRC42	0.861563	0.110597	0.63	0.793	1
HLTF	0.862425	0.118025	0.675	0.793	1
MRPL3	0.86245	0.128177	0.725	0.931	1
ARMCX5	0.862925	0.119451	0.32	0.345	1
TTC39B	0.863409	0.119338	0.328	0.379	1
YPEL2	0.86441	0.160886	0.482	0.586	1
TMEM33	0.867237	0.1084	0.855	1	1
DNAAF2	0.867507	0.12749	0.334	0.379	1
LINC00643	0.870399	0.183198	0.476	0.586	1
SLC44A1	0.871027	0.157026	0.618	0.724	1
SAYSD1	0.871203	0.151168	0.533	0.655	1
RASSF6	0.872241	0.132692	0.518	0.586	1
SESN1	0.873583	0.262231	0.583	0.707	1
NQO1	0.875645	0.190488	0.479	0.569	1
FAM122A	0.875739	0.106881	0.355	0.414	1
CLNS1A	0.876594	0.135835	0.639	0.759	1
TBCCD1	0.880659	0.118764	0.293	0.31	1
MT1X	0.882992	0.416987	0.772	0.914	1
DFFA	0.886039	0.143099	0.657	0.81	1
C11orf58	0.888896	0.102966	0.944	1	1
EAF1	0.889899	0.117596	0.683	0.81	1
SYT11	0.889973	0.114318	0.695	0.776	1
HSPA13	0.891296	0.209879	0.719	0.81	1
TMEM55A	0.891811	0.122607	0.562	0.707	1
FAM134B	0.892069	0.10938	0.615	0.724	1
CYHR1	0.892249	0.107147	0.58	0.707	1
FANCF	0.89311	0.137136	0.553	0.707	1
CBWD2	0.893134	0.153286	0.831	0.948	1
AKT3	0.893245	0.152765	0.627	0.707	1
UBL3	0.894039	0.104816	0.746	0.828	1
TARS	0.895603	0.165986	0.834	0.948	1
TNKS2	0.896886	0.14647	0.589	0.672	1
RNF146	0.89705	0.120528	0.453	0.483	1
APBB3	0.898901	0.117934	0.479	0.586	1
TRIM27	0.900441	0.105076	0.633	0.724	1
PEG3	0.901653	0.251834	0.55	0.69	1
CCDC88C	0.901848	0.109164	0.456	0.534	1
FAM104A	0.901862	0.110685	0.547	0.638	1
LRRC1	0.903621	0.117483	0.47	0.552	1
TOP2B	0.904317	0.108435	0.577	0.69	1
EXOSC6	0.904456	0.101757	0.828	0.966	1
KCNQ2	0.905517	0.141053	0.459	0.586	1
CACUL1	0.908785	0.140459	0.719	0.897	1
EIF2B1	0.910462	0.13368	0.503	0.638	1
CLIP4	0.911177	0.138131	0.642	0.741	1
CNRIP1	0.912102	0.165566	0.559	0.69	1
ZC3H15	0.913136	0.130208	0.781	0.914	1
B3GNT9	0.914468	0.128459	0.503	0.603	1
NIN	0.915983	0.115022	0.385	0.397	1
IARS2	0.916378	0.143207	0.621	0.724	1
TKT	0.917277	0.135564	0.828	0.966	1
PCMTD1	0.917545	0.10755	0.719	0.759	1
TCEA1	0.919306	0.11275	0.858	0.948	1
DCUN1D4	0.921483	0.145165	0.698	0.845	1
CEBPZ	0.923222	0.103588	0.68	0.776	1
DPH7	0.923957	0.169668	0.361	0.414	1
HENMT1	0.924363	0.118994	0.127	0.138	1
MIER1	0.924428	0.112274	0.754	0.948	1
RAB39B	0.92447	0.124504	0.331	0.397	1
TTC7B	0.92744	0.107115	0.515	0.638	1
PYROXD1	0.927718	0.12667	0.553	0.638	1
NAA35	0.930723	0.156996	0.462	0.5	1
SNHG23	0.931256	0.13425	0.441	0.517	1
RNASEH1	0.932448	0.109191	0.417	0.483	1
MED9	0.933937	0.143637	0.322	0.397	1
NAXD	0.934124	0.102593	0.586	0.724	1
WDYHV1	0.935052	0.113001	0.364	0.431	1
CPNE4	0.936059	0.184143	0.488	0.586	1
DDIT4	0.936636	0.210806	0.414	0.466	1
NAE1	0.937764	0.120249	0.678	0.81	1
KDSR	0.938186	0.135266	0.536	0.621	1
CD320	0.940083	0.115977	0.879	1	1
GLO1	0.942721	0.12659	0.746	0.897	1
GADD45A	0.944107	0.171914	0.651	0.828	1
ENDOD1	0.945555	0.147115	0.494	0.552	1
TROVE2	0.945796	0.118949	0.772	0.897	1
PEX2	0.946257	0.157538	0.571	0.759	1
PEX3	0.947194	0.134241	0.467	0.569	1
IFIT1	0.94736	0.125678	0.293	0.328	1
VPS4B	0.947695	0.177687	0.538	0.672	1
NFYB	0.947928	0.126921	0.361	0.414	1
TMOD1	0.948976	0.132782	0.87	1	1
HSD17B4	0.949596	0.114629	0.654	0.776	1
IGF1R	0.950438	0.117815	0.861	0.914	1
ETFDH	0.951779	0.150375	0.775	0.931	1
SLC4A10	0.952263	0.111284	0.583	0.621	1
FBXO3	0.952732	0.215127	0.607	0.759	1
ODC1	0.952847	0.126956	0.817	0.897	1
TMEM123	0.953147	0.140916	0.743	0.879	1
MSI2	0.95521	0.109137	0.76	0.914	1
RNF14	0.95552	0.154712	0.636	0.776	1
BRWD1	0.956468	0.108544	0.707	0.828	1
MT1F	0.958144	0.262648	0.743	0.914	1
CDC5L	0.959392	0.132923	0.692	0.81	1
AFF4	0.959662	0.130972	0.754	0.897	1
RNF114	0.959824	0.131116	0.683	0.776	1
THAP11	0.962303	0.144829	0.376	0.483	1
GRIA2	0.966536	0.177861	0.479	0.569	1
SH3BGRL	0.968748	0.153512	0.831	0.966	1
C22orf42	0.971403	0.181535	0.388	0.448	1
RCN2	0.971518	0.179954	0.719	0.862	1
APCDD1L-AS1	0.971887	0.150128	0.592	0.69	1
FUBP3	0.97251	0.12462	0.722	0.828	1
SLC39A6	0.975556	0.172894	0.734	0.897	1
VMP1	0.97639	0.184748	0.675	0.828	1
NR1D2	0.976702	0.193237	0.488	0.569	1
ELP4	0.979885	0.186395	0.559	0.655	1
PRMT2	0.980677	0.111225	0.905	1	1
RWDD2B	0.981863	0.137838	0.538	0.672	1
ID3	0.982597	0.302116	0.775	0.966	1
ATP6V1H	0.982604	0.13062	0.79	0.931	1
SEC23B	0.987591	0.140451	0.82	0.966	1
HAUS3	0.988051	0.107023	0.201	0.224	1
RBM18	0.988879	0.106805	0.405	0.431	1
SLC39A14	0.990068	0.13092	0.808	0.948	1
RBM3	0.99048	0.129319	0.698	0.828	1
ASCC1	0.990882	0.139799	0.462	0.534	1
ANKRD54	0.991715	0.109132	0.541	0.672	1
KLHL12	0.991914	0.212778	0.45	0.534	1
EIF2A	0.992479	0.127382	0.692	0.828	1
BCKDK	0.993617	0.116906	0.476	0.569	1
TTC5	0.995975	0.144738	0.355	0.414	1
NCOA3	0.996507	0.138546	0.734	0.879	1
RAB11FIP5	0.99755	0.106295	0.293	0.328	1
REPIN1	0.998492	0.103794	0.675	0.81	1
MGAT4A	0.9985	0.120363	0.728	0.793	1
DYNLT3	1	0.14908	0.814	0.914	1
