# Supplementary material for: β-cell-specific deletion of PFKFB3 restores cell fitness competition and physiological replication under diabetogenic stress
Source: Commun Biol. 2022 Mar 22;5:248. doi: 10.1038/s42003-022-03209-y (PMC8941137; doi:10.1038/s42003-022-03209-y)
Supplement: Supplementary file 5 — Supplementary Data 2 [file 42003_2022_3209_MOESM5_ESM.xlsx]

## Sheet: Supplementary Data File 2
Supplementary Data File 2 - Cluster 1 vs Cluster 7 β-cells comparison in non-diabetic donors
	p_val	avg_logFC	pct.1	pct.2	p_val_adj
ARX	1.09197e-46	-0.277872	0.038	0.927	5.09875e-42
MUC13	3.54604e-43	-0.729527	0.023	0.78	1.65575e-38
GC	1.17096e-42	-1.95486	0.103	1	5.46755e-38
TMEM236	2.67446e-42	-0.514893	0.046	0.854	1.24879e-37
GPR119	4.56723e-42	-0.347337	0.038	0.854	2.13257e-37
LOXL4	1.18397e-39	-2.25256	0.118	0.976	5.52831e-35
TM4SF4	3.96129e-38	-2.28305	0.156	1	1.84965e-33
DPP4	1.77705e-36	-0.641675	0.046	0.78	8.29758e-32
MRC1	1.96481e-36	-0.860553	0.065	0.829	9.1743e-32
SPOCK3	2.57825e-36	-0.435348	0.042	0.756	1.20386e-31
F10	4.77491e-35	-0.794426	0.118	0.951	2.22955e-30
KCTD12	4.31489e-34	-0.716035	0.148	0.976	2.01475e-29
DMD	1.32563e-33	-0.184677	0.049	0.756	6.18976e-29
SERPINA1	1.78507e-33	-1.62646	0.068	0.805	8.33503e-29
POPDC3	3.21906e-33	-0.249986	0.011	0.585	1.50308e-28
PAPPA2	3.60396e-33	-0.507178	0.042	0.707	1.6828e-28
CRH	4.28722e-33	-0.794154	0.027	0.659	2.00183e-28
FXYD3	1.21645e-31	-0.435267	0.095	0.854	5.67995e-27
MAOB	2.16465e-31	-0.343956	0.038	0.683	1.01074e-26
CD36	7.47166e-31	-0.69388	0.042	0.683	3.48874e-26
APOH	1.86523e-30	-0.539437	0.042	0.683	8.70933e-26
NPNT	4.55085e-30	-0.46219	0.038	0.659	2.12493e-25
TMEM176A	8.54663e-30	-1.11297	0.266	1	3.99068e-25
IRX2	1.23049e-29	-0.361936	0.091	0.78	5.74551e-25
PTPRT	1.9112e-29	-0.309516	0.034	0.634	8.92397e-25
VIL1	2.79627e-29	-0.58771	0.046	0.659	1.30566e-24
S100A10	1.56301e-28	-0.512862	0.125	0.878	7.29814e-24
VIM	1.38002e-27	-1.27225	0.179	0.902	6.44371e-23
GPC6	2.19422e-27	-0.347963	0.057	0.683	1.02455e-22
TMEM86B	7.83142e-27	-0.232712	0.084	0.756	3.65673e-22
MYO10	1.05674e-25	-0.664385	0.072	0.683	4.93423e-21
FEV	1.36322e-25	-0.535761	0.171	0.878	6.36528e-21
FAP	2.6454e-25	-0.624365	0.103	0.732	1.23522e-20
FABP5	5.05171e-25	-0.399613	0.144	0.829	2.35879e-20
TMEM176B	7.3666e-25	-1.26699	0.35	0.976	3.43969e-20
TTR	2.81138e-24	-2.35718	0.966	1	1.31272e-19
LDHA	2.35838e-23	-0.861471	0.129	0.805	1.1012e-18
LAMB1	3.73899e-23	-0.438797	0.163	0.805	1.74585e-18
GCG	4.55757e-23	-3.63312	0.741	1	2.12807e-18
GPER1	7.70124e-23	-0.194745	0.03	0.512	3.59594e-18
KCNIP1	1.87519e-22	-0.251768	0.03	0.512	8.75581e-18
MBOAT4	7.35022e-22	-0.388724	0.068	0.61	3.43204e-17
KIF12	7.77698e-22	-0.208078	0.148	0.805	3.63131e-17
IGFBP2	8.57407e-22	-0.853029	0.3	0.976	4.00349e-17
FXYD5	1.89002e-21	-0.557213	0.156	0.805	8.82509e-17
SPTSSB	2.28694e-21	-0.600846	0.129	0.78	1.06784e-16
ADGRG2	2.28892e-21	-0.47646	0.114	0.707	1.06876e-16
PTGER4	4.68482e-21	-0.256835	0.015	0.415	2.18748e-16
PRSS3	4.91335e-21	-0.265182	0.034	0.488	2.29419e-16
MYRF	5.31143e-21	-0.205137	0.072	0.61	2.48006e-16
PPP2R2B	5.32721e-21	-0.188522	0.038	0.512	2.48744e-16
SMIM24	5.6409e-21	-0.688306	0.19	0.829	2.63391e-16
ADGRG5	1.73978e-20	-0.157518	0.046	0.537	8.12356e-16
RNF144A	4.87381e-20	-0.137854	0.03	0.463	2.27573e-15
PLPPR1	5.62574e-20	-0.245408	0.03	0.463	2.62682e-15
IMPA2	7.36346e-20	-0.187975	0.053	0.561	3.43822e-15
C1orf21	7.69932e-20	-0.117049	0.027	0.439	3.59504e-15
KLHL41	1.68935e-19	-0.352462	0.072	0.585	7.8881e-15
SERPINA10	1.7495e-19	-0.170945	0.019	0.415	8.16893e-15
CSGALNACT1	2.04152e-19	-0.252695	0.061	0.561	9.53246e-15
CDO1	4.35484e-19	-0.198215	0.008	0.341	2.03341e-14
SLC6A19	4.46158e-19	-0.31781	0.027	0.439	2.08324e-14
ERBB3	5.09123e-19	-0.281815	0.057	0.537	2.37725e-14
USH1C	5.57237e-19	-0.501514	0.179	0.805	2.60191e-14
AOX1	5.64455e-19	-0.25566	0.034	0.463	2.63561e-14
CLU	1.02869e-18	-1.39015	0.924	1	4.80325e-14
EGFL7	1.05466e-18	-0.248351	0.198	0.878	4.92455e-14
ANK2	1.30974e-18	-0.222437	0.095	0.634	6.11558e-14
BAIAP2L2	1.74063e-18	-0.105192	0.019	0.39	8.12753e-14
PYROXD2	2.4746e-18	-0.127886	0.042	0.488	1.15546e-13
SYNDIG1	3.77109e-18	-0.31903	0.049	0.512	1.76084e-13
RHOC	4.8738e-18	-0.271009	0.091	0.61	2.27573e-13
CRYBA2	5.17446e-18	-1.69468	0.715	1	2.41611e-13
PLIN3	6.98068e-18	-0.203603	0.091	0.634	3.25949e-13
PLCE1	1.53795e-17	-0.832251	0.179	0.78	7.18116e-13
LDB2	1.65857e-17	-0.185965	0.023	0.39	7.74438e-13
SLC38A4	1.68546e-17	-0.383929	0.209	0.829	7.86993e-13
TPD52L1	1.73176e-17	-0.274965	0.057	0.512	8.0861e-13
SPATS2L	1.0158e-16	-0.318829	0.194	0.78	4.74306e-12
FAM110B	1.42661e-16	-0.291656	0.163	0.707	6.66125e-12
RGS4	1.96267e-16	-0.975282	0.38	0.927	9.16431e-12
SLC44A3	2.18426e-16	-0.147119	0.038	0.439	1.01989e-11
CNIH3	2.64385e-16	-0.226129	0.099	0.61	1.23449e-11
KCNJ3	2.66384e-16	-0.105538	0.106	0.61	1.24383e-11
CYP4F3	3.09093e-16	-0.15818	0.015	0.341	1.44325e-11
SEMA3E	4.75079e-16	-0.154247	0.038	0.415	2.21829e-11
INHBA	5.3438e-16	-0.273838	0.167	0.756	2.49518e-11
KCNH6	6.75162e-16	-0.268775	0.163	0.732	3.15253e-11
STC2	8.46462e-16	-0.108698	0.023	0.366	3.95239e-11
DOK4	1.00715e-15	-0.253562	0.125	0.683	4.70269e-11
REG4	1.19037e-15	-0.571137	0.038	0.415	5.55818e-11
CD82	1.2486e-15	-0.496525	0.281	0.854	5.8301e-11
HS3ST3B1	2.45775e-15	-0.187227	0.046	0.439	1.1476e-10
TMEM45B	3.39332e-15	-0.189542	0.027	0.366	1.58444e-10
CYSTM1	3.98005e-15	-0.69771	0.928	1	1.85841e-10
ANXA4	4.24864e-15	-0.369644	0.202	0.805	1.98382e-10
ANG	6.03437e-15	-0.1283	0.027	0.366	2.81763e-10
GLS	7.75376e-15	-0.59913	0.51	1	3.62046e-10
PHLDA1	8.99803e-15	-0.102974	0.042	0.415	4.20145e-10
QDPR	9.7836e-15	-0.809386	0.764	0.976	4.56826e-10
PDK4	1.5466e-14	-1.18728	0.483	0.976	7.22153e-10
CAMK2G	1.7586e-14	-0.552092	0.342	0.902	8.21143e-10
CEACAM1	2.27404e-14	-0.297388	0.118	0.61	1.06182e-09
TSPAN14	2.61696e-14	-0.232552	0.171	0.683	1.22194e-09
ARFGEF3	2.90409e-14	-0.77215	0.833	1	1.35601e-09
HMGB3	3.84695e-14	-0.460058	0.308	0.854	1.79626e-09
INS	4.137e-14	0.739563	1	1	1.93169e-09
ABHD15	4.40584e-14	-0.254458	0.179	0.732	2.05722e-09
NEDD9	4.81867e-14	-0.30735	0.137	0.634	2.24998e-09
NPHP4	7.60282e-14	-0.12552	0.091	0.537	3.54999e-09
SLC7A14	9.34813e-14	-0.33437	0.228	0.78	4.36492e-09
COTL1	9.61696e-14	-0.503774	0.357	0.927	4.49045e-09
COL27A1	1.02359e-13	-0.159327	0.129	0.61	4.77943e-09
DSC2	1.04744e-13	-0.165657	0.065	0.463	4.8908e-09
ITPR1	1.6233e-13	-0.160981	0.137	0.634	7.57968e-09
CPNE8	2.41771e-13	-0.295688	0.232	0.829	1.1289e-08
SMOC1	2.55679e-13	-0.239898	0.141	0.634	1.19384e-08
EZR	4.42572e-13	-0.622136	0.73	1	2.0665e-08
PRLR	5.16452e-13	-0.162927	0.038	0.366	2.41147e-08
PALLD	5.32746e-13	-0.681052	0.483	0.951	2.48755e-08
STK32B	5.41834e-13	-0.12045	0.004	0.22	2.52999e-08
GALNT13	5.4346e-13	-0.238026	0.084	0.488	2.53758e-08
GRIA3	9.46406e-13	-0.484137	0.414	0.927	4.41905e-08
TMPRSS2	9.80166e-13	-0.150877	0.019	0.293	4.57669e-08
MARCKSL1	1.08377e-12	-0.17747	0.129	0.585	5.06046e-08
HNF1A-AS1	1.25983e-12	-0.124205	0.095	0.512	5.88255e-08
CBR3-AS1	1.48261e-12	-0.166985	0.202	0.732	6.92273e-08
CRTAC1	2.16966e-12	-0.108879	0.027	0.317	1.01308e-07
ELL2	2.28276e-12	-0.50731	0.753	1	1.06589e-07
ARRDC4	2.30832e-12	-0.291878	0.133	0.585	1.07782e-07
PLXDC2	2.48609e-12	-0.166408	0.061	0.415	1.16083e-07
SLC5A1	2.75473e-12	-0.191911	0.065	0.439	1.28627e-07
SMIM5	2.79069e-12	-0.157428	0.084	0.488	1.30306e-07
SH3RF1	3.22376e-12	-0.193211	0.11	0.537	1.50527e-07
AC009014.3	3.42473e-12	-0.146197	0.08	0.488	1.59911e-07
MYC	4.86444e-12	-0.14386	0.011	0.244	2.27135e-07
SAMD4A	5.52649e-12	-0.102019	0.091	0.488	2.58048e-07
UPB1	5.94862e-12	-0.106701	0.023	0.293	2.77759e-07
TM4SF1	6.19545e-12	-0.318158	0.046	0.366	2.89284e-07
ZFP36	6.82404e-12	-0.272542	0.221	0.732	3.18635e-07
ELF3	9.01902e-12	-0.392738	0.316	0.829	4.21125e-07
BID	9.13176e-12	-0.301024	0.221	0.683	4.26389e-07
FAM131C	1.0754e-11	-0.119666	0.24	0.756	5.02137e-07
TSPAN15	1.34233e-11	-0.109933	0	0.171	6.26774e-07
CACNB2	1.37076e-11	-0.463644	0.51	0.927	6.40048e-07
LBH	1.46321e-11	-0.159857	0.065	0.415	6.83217e-07
LMCD1	1.72735e-11	-0.324152	0.114	0.537	8.0655e-07
HIGD1A	1.74627e-11	-0.590907	0.749	1	8.15388e-07
CLSTN2	2.28824e-11	-0.129453	0.087	0.488	1.06845e-06
MFSD3	2.28951e-11	-0.231874	0.323	0.854	1.06904e-06
FOSL2	3.33704e-11	-0.22723	0.262	0.78	1.55816e-06
SLC6A4	3.50608e-11	-0.318121	0.175	0.634	1.63709e-06
SERTM1	3.59742e-11	-0.106705	0.019	0.268	1.67974e-06
FAM83F	3.83927e-11	-0.137569	0.209	0.707	1.79267e-06
SSX2IP	4.83117e-11	-0.236897	0.312	0.902	2.25582e-06
TMEM56	4.91412e-11	-0.114199	0.072	0.415	2.29455e-06
SLC40A1	5.62082e-11	-0.574822	0.27	0.756	2.62453e-06
GLRX	7.0523e-11	-0.238814	0.259	0.756	3.29293e-06
VGF	7.50413e-11	-0.282416	0.76	1	3.5039e-06
ANKS4B	8.70975e-11	-0.102363	0.015	0.244	4.06684e-06
SNED1	8.78767e-11	-0.119108	0.179	0.634	4.10323e-06
SLC7A8	9.53701e-11	-0.666932	0.935	1	4.45312e-06
ALDH1A1	9.93526e-11	-0.787925	0.962	1	4.63907e-06
KCNA5	1.06019e-10	-0.239503	0.167	0.634	4.95032e-06
HACD1	1.10168e-10	-0.207828	0.278	0.854	5.14407e-06
HGD	1.13493e-10	-0.120089	0.065	0.415	5.29931e-06
TCN2	1.45581e-10	-0.102021	0.087	0.463	6.7976e-06
GSTA1	1.51443e-10	-0.262646	0.011	0.22	7.07135e-06
GPX3	1.57528e-10	-0.674739	0.795	1	7.35547e-06
AGFG2	1.77484e-10	-0.117365	0.19	0.683	8.28727e-06
PDE3B	1.96446e-10	-0.252715	0.392	0.902	9.17267e-06
GNG5	1.99634e-10	-0.344019	0.608	1	9.32151e-06
CASP7	2.25243e-10	-0.10307	0.065	0.415	1.05173e-05
ITGB8	2.26125e-10	-0.114595	0.114	0.512	1.05585e-05
RPS6KA3	2.28953e-10	-0.393508	0.452	0.902	1.06905e-05
KLB	2.41542e-10	-0.13587	0.038	0.317	1.12783e-05
DNPH1	3.15847e-10	-0.298493	0.525	0.951	1.47478e-05
STXBP6	3.38062e-10	-0.147316	0.087	0.439	1.57851e-05
FSTL5	3.99019e-10	-0.125066	0.114	0.512	1.86314e-05
LINC00473	4.80353e-10	-0.428271	0.266	0.732	2.24291e-05
NT5E	6.44916e-10	-0.102135	0.019	0.244	3.01131e-05
HES6	6.68868e-10	-0.104184	0.137	0.561	3.12315e-05
AC004381.6	7.32395e-10	-0.110132	0.049	0.341	3.41977e-05
MATN2	7.34504e-10	-0.226867	0.198	0.659	3.42962e-05
MYL6	7.4388e-10	-0.368677	1	1	3.4734e-05
WIPF3	7.44512e-10	-0.138067	0.042	0.317	3.47635e-05
MPC2	8.08595e-10	-0.475892	0.829	0.976	3.77557e-05
LASP1	8.31643e-10	-0.183338	0.38	0.927	3.88319e-05
TTLL12	1.00304e-09	-0.144229	0.198	0.659	4.68348e-05
NR4A1	1.08803e-09	-0.580736	0.441	0.927	5.08032e-05
TAGLN2	1.10705e-09	-0.600802	0.878	1	5.16916e-05
PCSK2	1.20928e-09	-0.611034	0.924	1	5.64648e-05
HPS1	1.30784e-09	-0.505859	0.582	0.902	6.10672e-05
TMSB4X	1.42155e-09	-0.653223	0.878	1	6.63764e-05
CHGA	1.48782e-09	-0.605802	0.985	1	6.94708e-05
LUZP1	1.50505e-09	-0.170693	0.114	0.488	7.02754e-05
MYCBP	1.56489e-09	-0.13224	0.148	0.561	7.30693e-05
BTBD11	1.62398e-09	-0.125991	0.072	0.39	7.58284e-05
RHOB	2.06857e-09	-0.182117	0.411	0.902	9.65878e-05
SERPINE2	2.13001e-09	-0.391418	0.38	0.902	9.94564e-05
LIMA1	2.25537e-09	-0.191552	0.338	0.854	0.00010531
A1CF	2.46364e-09	-0.260863	0.3	0.756	0.000115035
SNTG1	2.46485e-09	-0.10659	0.183	0.61	0.000115091
SERINC5	2.58131e-09	-0.143002	0.213	0.634	0.000120529
EGFEM1P	3.07849e-09	-0.298882	0.19	0.61	0.000143744
ITPK1	3.24197e-09	-0.161176	0.369	0.854	0.000151377
CNKSR3	3.26493e-09	-0.228786	0.281	0.78	0.00015245
GLUL	3.3828e-09	-0.408498	0.468	0.951	0.000157953
DBNDD1	3.77022e-09	-0.131893	0.129	0.512	0.000176043
HADH	3.97444e-09	0.738284	0.977	0.976	0.000185578
IFIH1	3.98708e-09	-0.100641	0.179	0.634	0.000186169
IAPP	4.33398e-09	1.37655	0.981	0.976	0.000202367
CYP3A5	4.37798e-09	-0.201286	0.057	0.341	0.000204421
RBM47	4.65954e-09	-0.295751	0.46	0.829	0.000217568
STARD3	4.89883e-09	-0.234644	0.354	0.829	0.000228741
PPP1R14C	5.65145e-09	-0.147835	0.137	0.537	0.000263883
PLP2	6.22501e-09	-0.36506	0.829	1	0.000290665
IRF6	6.96525e-09	-0.152353	0.224	0.659	0.000325228
GDF15	7.10621e-09	-0.199547	0.16	0.585	0.00033181
HIST2H2BE	7.32921e-09	-0.177945	0.194	0.634	0.000342223
SPATA2L	7.33963e-09	-0.124428	0.278	0.78	0.000342709
PCSK1	7.58656e-09	0.948613	0.966	0.976	0.000354239
GALE	7.90177e-09	-0.177342	0.16	0.561	0.000368957
C2orf54	8.6295e-09	-0.112421	0.038	0.293	0.000402937
PAFAH1B1	8.67513e-09	-0.257651	0.605	0.976	0.000405068
KIAA1217	8.81189e-09	-0.103722	0.183	0.61	0.000411454
AC006369.2	1.06256e-08	-0.241334	0.46	0.902	0.000496141
SELENBP1	1.09235e-08	-0.12535	0.042	0.293	0.00051005
ACOX3	1.12169e-08	-0.124317	0.122	0.488	0.000523752
SAMD5	1.12784e-08	-0.119721	0.194	0.61	0.000526623
FAM84A	1.13427e-08	-0.209825	0.213	0.634	0.000529626
NR4A2	1.20536e-08	-0.467014	0.411	0.829	0.000562819
CCDC86	1.24422e-08	-0.273231	0.388	0.902	0.000580966
STON2	1.26221e-08	-0.141722	0.148	0.537	0.000589366
HSPB1	1.35883e-08	-0.334836	0.578	0.976	0.000634479
VSNL1	1.45068e-08	-0.109887	0.053	0.317	0.000677366
TPM4	1.50107e-08	-0.472374	0.616	1	0.000700896
PDZK1	1.71986e-08	-0.169746	0.087	0.39	0.000803055
HLA-E	1.9216e-08	-0.621977	0.753	0.976	0.000897252
B2M	2.02146e-08	-0.471747	1	1	0.000943879
GS1-358P8.4	2.06749e-08	-0.116803	0.171	0.561	0.000965375
ASS1	2.08673e-08	-0.246851	0.278	0.732	0.000974356
FCGRT	2.22324e-08	-0.163458	0.403	0.927	0.0010381
AMBP	2.56582e-08	-0.142332	0.015	0.195	0.00119806
HMGCS2	3.09481e-08	-0.198869	0.03	0.244	0.00144506
SQRDL	3.1348e-08	-0.155518	0.179	0.585	0.00146373
PYGB	3.17502e-08	-0.235843	0.414	0.927	0.00148251
RAP2B	3.18034e-08	-0.265062	0.342	0.805	0.001485
PFKP	3.28226e-08	-0.273864	0.399	0.854	0.00153258
CNN3	3.82161e-08	-0.137675	0.152	0.537	0.00178443
MARVELD3	4.32735e-08	-0.122506	0.137	0.488	0.00202057
MAGIX	4.44999e-08	-0.12833	0.217	0.634	0.00207783
HLA-A	4.48052e-08	-0.511625	0.966	1	0.00209209
CD63	4.67964e-08	-0.35535	1	1	0.00218507
CD99L2	4.69905e-08	-0.247347	0.445	0.927	0.00219413
CNTN1	4.77964e-08	-0.333643	0.555	0.951	0.00223176
TNFRSF19	4.86297e-08	-0.145071	0.148	0.537	0.00227067
ST3GAL1	5.06815e-08	-0.104961	0.205	0.634	0.00236647
COX8A	5.55569e-08	-0.261515	0.973	1	0.00259412
OCRL	5.82058e-08	-0.193274	0.255	0.659	0.00271781
RAB27A	5.85672e-08	-0.123978	0.24	0.659	0.00273468
CCDC150	5.92414e-08	-0.131132	0.087	0.39	0.00276616
DIAPH2	6.3348e-08	-0.13449	0.205	0.585	0.00295791
C15orf48	6.6887e-08	-0.323974	0.734	0.927	0.00312315
CTD-2368P22.1	7.31782e-08	-0.103191	0.228	0.61	0.00341691
TMEM8A	7.45262e-08	-0.185041	0.392	0.854	0.00347985
ATP2B4	7.83366e-08	-0.149716	0.163	0.537	0.00365777
SESN3	8.32113e-08	-0.204782	0.221	0.61	0.00388539
NFKB1	9.21111e-08	-0.11223	0.122	0.463	0.00430094
NPTN	9.92818e-08	-0.147717	0.749	1	0.00463576
WEE1	1.00717e-07	-0.106658	0.125	0.463	0.00470279
SLC7A2	1.05317e-07	-0.399715	0.673	1	0.00491755
FSD1L	1.08368e-07	-0.139305	0.198	0.585	0.00506003
KCNJ6	1.1209e-07	-0.34916	0.673	0.976	0.0052338
AGT	1.18043e-07	-0.617739	0.141	0.488	0.0055118
ASXL3	1.23422e-07	-0.188757	0.19	0.537	0.00576292
MYO15B	1.25322e-07	-0.105278	0.369	0.732	0.00585168
LPP	1.2687e-07	-0.262447	0.475	0.878	0.00592395
FGF12	1.6434e-07	-0.179027	0.376	0.902	0.00767354
TACC2	1.6811e-07	-0.151751	0.312	0.756	0.00784956
LMNA	1.69022e-07	-0.393399	0.798	1	0.00789214
FAM46A	1.78517e-07	-0.431812	0.692	1	0.00833549
KIF9	1.873e-07	-0.144861	0.293	0.707	0.0087456
SPINT2	1.95721e-07	-0.373186	0.966	1	0.0091388
ADCY1	1.98097e-07	-0.134093	0.251	0.634	0.00924974
KIAA1671	2.12322e-07	-0.133497	0.148	0.488	0.00991393
ARNT2	2.39248e-07	-0.265732	0.228	0.61	0.0111712
NECAB2	2.48222e-07	-0.100255	0.141	0.488	0.0115902
SH3KBP1	2.58152e-07	-0.203259	0.274	0.61	0.0120539
TIMM21	2.65857e-07	-0.154707	0.213	0.61	0.0124136
RFX6	2.901e-07	-0.247438	0.681	0.976	0.0135456
CALY	3.06169e-07	-0.189032	0.281	0.659	0.0142959
TMEM120A	3.06214e-07	-0.189468	0.376	0.829	0.014298
BACE2	3.08409e-07	-0.162877	0.19	0.585	0.0144006
RSAD2	3.1975e-07	-0.415544	0.129	0.439	0.0149301
RASD1	3.28355e-07	0.569231	0.939	0.951	0.0153319
RRP1	3.40617e-07	-0.129568	0.281	0.707	0.0159044
NBEAL2	3.49835e-07	-0.177815	0.243	0.61	0.0163348
LMF2	3.54686e-07	-0.128711	0.43	0.854	0.0165613
CFL1	3.7153e-07	-0.267479	0.97	1	0.0173478
REEP4	3.87767e-07	-0.181266	0.346	0.805	0.018106
MLPH	3.94303e-07	-0.112141	0.065	0.317	0.0184112
SLC12A8	4.06079e-07	-0.182358	0.224	0.61	0.018961
NEURL1	4.17294e-07	-0.293042	0.643	1	0.0194847
MCOLN3	4.33994e-07	-0.308246	0.354	0.756	0.0202645
CMPK2	4.47652e-07	-0.12853	0.137	0.488	0.0209022
RP5-1158E12.3	4.59439e-07	-0.115514	0.148	0.463	0.0214526
TRNP1	4.80757e-07	-0.114612	0.35	0.732	0.022448
MYH10	5.1512e-07	-0.298286	0.525	0.878	0.0240525
REEP3	5.38794e-07	-0.27504	0.684	1	0.0251579
CD44	5.67825e-07	-0.134756	0.221	0.634	0.0265135
TSPAN33	5.68753e-07	-0.120837	0.19	0.585	0.0265568
TXNDC11	5.8882e-07	-0.321181	0.437	0.902	0.0274938
HTR1F	5.93026e-07	-0.132449	0.103	0.39	0.0276901
ARSE	6.45058e-07	-0.105821	0.095	0.39	0.0301197
CNNM1	6.69175e-07	-0.17529	0.38	0.829	0.0312458
DECR2	6.82245e-07	-0.131326	0.259	0.683	0.0318561
HN1L	6.85203e-07	-0.160041	0.293	0.683	0.0319942
TMEM136	7.34404e-07	-0.102665	0.114	0.415	0.0342915
VSTM2A	7.34626e-07	-0.194687	0.023	0.195	0.0343019
GAPDH	7.3777e-07	-0.363671	1	1	0.0344487
TAP1	7.41155e-07	-0.127694	0.163	0.512	0.0346068
PLS3	7.44752e-07	-0.103219	0.08	0.341	0.0347747
PFN1	7.59737e-07	-0.287893	0.977	1	0.0354744
SLC25A33	8.26662e-07	-0.223163	0.513	0.927	0.0385993
CADM1	8.70651e-07	0.551192	0.954	1	0.0406533
C16orf45	8.74457e-07	-0.248391	0.513	0.902	0.040831
AMDHD2	8.94244e-07	-0.135178	0.327	0.805	0.041755
ODF2L	8.996e-07	-0.143261	0.342	0.756	0.042005
PCDH17	9.15424e-07	-0.261227	0.555	0.878	0.0427439
CHKA	9.26403e-07	-0.147682	0.323	0.78	0.0432566
SAMD11	9.36241e-07	0.385962	0.958	0.927	0.0437159
GCH1	9.67717e-07	-0.479162	0.688	0.976	0.0451856
NMNAT3	9.68215e-07	-0.110578	0.19	0.561	0.0452088
PAPSS2	9.83566e-07	-0.468489	0.764	0.927	0.0459257
HN1	9.94087e-07	-0.140384	0.304	0.683	0.0464169
LINC00888	1.05787e-06	-0.147546	0.24	0.634	0.0493953
NDST1	1.07841e-06	-0.122051	0.213	0.585	0.0503544
ARHGEF28	1.08366e-06	-0.134834	0.243	0.61	0.0505995
GSTP1	1.13061e-06	-0.247929	0.593	1	0.0527915
XPO4	1.13079e-06	-0.146217	0.194	0.537	0.0528
CFC1	1.14281e-06	-0.296355	0.958	1	0.053361
NAA20	1.17566e-06	-0.333827	0.947	1	0.0548951
ARPC1B	1.18876e-06	-0.233739	0.673	0.976	0.0555066
STARD13	1.24416e-06	-0.10798	0.118	0.415	0.0580933
FKBP1B	1.26932e-06	-0.151574	0.232	0.61	0.0592683
CPPED1	1.28034e-06	-0.155636	0.247	0.659	0.0597829
AIFM1	1.30822e-06	-0.193247	0.418	0.878	0.0610846
RAD51-AS1	1.32248e-06	-0.106611	0.156	0.488	0.0617507
TMED8	1.40886e-06	-0.209034	0.437	0.829	0.0657838
NRP1	1.47644e-06	-0.116334	0.141	0.463	0.0689393
PEG10	1.51298e-06	-0.462617	0.722	0.878	0.0706457
CTNNAL1	1.52733e-06	-0.189653	0.266	0.659	0.0713155
LYPLA2	1.5331e-06	-0.27047	0.536	0.878	0.0715848
YWHAH	1.53778e-06	-0.355914	0.943	1	0.0718035
EFHD2	1.5752e-06	-0.134834	0.38	0.805	0.0735507
NINJ1	1.58419e-06	-0.18127	0.213	0.585	0.0739704
GNAS	1.61523e-06	0.379219	1	1	0.0754198
TP53I13	1.65496e-06	-0.220022	0.521	0.878	0.0772751
MTOR	1.67325e-06	-0.102	0.228	0.61	0.078129
AKAP12	1.69897e-06	-0.113459	0.179	0.537	0.07933
WWC1	1.75118e-06	-0.155573	0.27	0.659	0.0817681
BNIP1	1.76565e-06	-0.138967	0.255	0.634	0.0824435
PLS1	1.80164e-06	-0.240796	0.498	0.902	0.0841241
CTC-444N24.11	1.84229e-06	-0.116333	0.479	0.878	0.086022
UCP2	1.92557e-06	-0.282276	0.175	0.512	0.0899108
COX6A1	2.18721e-06	-0.217434	0.981	1	0.102128
MYADM	2.19756e-06	-0.155019	0.506	0.902	0.102611
FAR2P2	2.31435e-06	-0.102834	0.445	0.829	0.108064
CNPY2	2.46559e-06	-0.212722	0.932	1	0.115126
FLOT2	2.48385e-06	-0.154012	0.411	0.854	0.115978
PLOD3	2.58565e-06	-0.275039	0.567	0.927	0.120732
ZNF331	2.68559e-06	-0.449304	0.635	0.902	0.125398
DIAPH1	2.72621e-06	-0.115025	0.433	0.854	0.127295
ZNF573	2.93142e-06	-0.103479	0.205	0.561	0.136877
FBP1	3.03627e-06	-0.157143	0.099	0.366	0.141773
LRRFIP1	3.15826e-06	-0.379242	0.639	0.927	0.147468
TYSND1	3.29866e-06	-0.11119	0.209	0.561	0.154024
IL10RA	3.43421e-06	-0.112211	0.019	0.171	0.160354
ATF3	3.64743e-06	-0.304773	0.232	0.61	0.170309
CYB561D2	3.65514e-06	-0.139875	0.407	0.854	0.170669
PLIN2	3.65928e-06	-0.237763	0.24	0.61	0.170863
CIAPIN1	3.72282e-06	-0.227754	0.384	0.805	0.17383
MGMT	3.7612e-06	-0.107496	0.319	0.756	0.175622
TNFSF10	3.81001e-06	-0.137867	0.106	0.366	0.177901
DMKN	3.86698e-06	-0.180127	0.536	0.878	0.180561
ABCB8	4.10556e-06	-0.118305	0.373	0.78	0.191701
SYDE2	4.56991e-06	-0.145218	0.08	0.317	0.213383
1	4.59747e-06	-0.140837	0.684	0.976	0.21467
EHHADH	4.66464e-06	-0.106667	0.156	0.463	0.217806
GNB5	4.74499e-06	-0.110251	0.392	0.805	0.221558
H2AFJ	4.82315e-06	-0.164092	0.768	1	0.225207
UBR5	4.89453e-06	-0.175871	0.411	0.805	0.22854
TTC9C	5.1573e-06	-0.135356	0.376	0.756	0.24081
MCU	5.25578e-06	-0.151334	0.281	0.659	0.245408
BACE1	5.39834e-06	-0.20974	0.323	0.683	0.252065
DOPEY2	5.50223e-06	-0.138356	0.148	0.439	0.256916
TMBIM1	5.74901e-06	-0.279099	0.631	0.951	0.268438
WDFY1	5.80374e-06	-0.131551	0.3	0.659	0.270994
LPGAT1	5.84938e-06	-0.200414	0.361	0.756	0.273125
TTC39A	5.89334e-06	-0.28889	0.757	0.976	0.275178
RAP1A	5.96994e-06	-0.171666	0.384	0.805	0.278754
PRR26	6.35168e-06	-0.17392	0.186	0.512	0.296579
BRD4	6.8807e-06	-0.100683	0.532	0.829	0.321281
ADAM9	6.96269e-06	-0.170576	0.373	0.732	0.325109
FCHSD1	6.98877e-06	-0.105617	0.232	0.561	0.326327
TMEM164	7.03347e-06	-0.153034	0.43	0.829	0.328414
FXYD6	7.18095e-06	-0.238094	0.692	0.976	0.3353
PHKA2	7.32205e-06	-0.106333	0.316	0.683	0.341889
XIST	7.55837e-06	-0.293387	0.335	0.659	0.352923
PER1	7.59102e-06	-0.161587	0.278	0.61	0.354447
C21orf58	7.60437e-06	-0.120262	0.456	0.805	0.355071
RPL26L1	7.65324e-06	-0.132726	0.513	0.854	0.357353
VPS39	7.67244e-06	-0.20744	0.452	0.805	0.358249
SLC41A2	7.71556e-06	-0.150936	0.441	0.927	0.360262
PTP4A1	8.36844e-06	-0.411016	0.776	1	0.390747
STMN1	8.45433e-06	-0.324555	0.605	0.927	0.394758
ACOT2	8.55948e-06	-0.105601	0.414	0.829	0.399668
TMEM131	8.69536e-06	-0.107534	0.407	0.78	0.406012
NSD1	8.72083e-06	-0.14361	0.338	0.707	0.407202
DAPK2	8.81606e-06	-0.142918	0.335	0.707	0.411648
VAMP8	9.14233e-06	-0.174998	0.643	1	0.426883
YBX1	9.27071e-06	-0.169381	0.973	1	0.432877
KCNJ2	9.38088e-06	-0.128268	0.24	0.561	0.438021
MTMR11	9.38398e-06	-0.100649	0.156	0.463	0.438166
HIST1H2AC	9.8842e-06	-0.140195	0.27	0.634	0.461523
ZNF552	1.00466e-05	-0.122824	0.125	0.39	0.469105
SSBP4	1.04172e-05	-0.122199	0.711	0.976	0.486413
RAB3C	1.05374e-05	-0.13552	0.49	0.902	0.492021
CAT	1.08576e-05	-0.21036	0.376	0.756	0.506974
GLMP	1.11722e-05	-0.242354	0.612	0.927	0.521665
G6PC3	1.12238e-05	-0.168648	0.646	0.951	0.524072
YRDC	1.12731e-05	-0.156242	0.373	0.756	0.526376
PCSK7	1.19386e-05	-0.11868	0.327	0.707	0.557447
ATP6V0B	1.22905e-05	-0.292615	0.989	1	0.573881
IGFBP7	1.23517e-05	-0.141388	0.654	0.976	0.576739
CASP3	1.24262e-05	-0.108396	0.217	0.561	0.580215
VWA5B2	1.25136e-05	-0.236292	0.536	0.878	0.584299
ATXN1L	1.26815e-05	-0.108612	0.209	0.537	0.592138
CDC42SE1	1.28337e-05	-0.11811	0.335	0.732	0.599242
DSG2	1.29197e-05	-0.161471	0.304	0.659	0.603258
CORO7	1.30236e-05	-0.157024	0.357	0.634	0.608111
NDRG3	1.31679e-05	-0.164003	0.354	0.78	0.614847
SGTA	1.36663e-05	-0.19554	0.567	0.927	0.638122
RFWD2	1.40237e-05	-0.116784	0.27	0.634	0.654809
ABCF3	1.40242e-05	-0.105801	0.445	0.878	0.65483
NDUFAF8	1.47039e-05	-0.162324	0.829	0.976	0.686569
NDUFB2	1.55458e-05	-0.206297	0.977	1	0.725879
UCHL1	1.63747e-05	0.365487	0.989	1	0.764583
ABLIM1	1.64414e-05	-0.327797	0.73	0.976	0.767697
MBOAT2	1.67228e-05	-0.171398	0.684	0.902	0.780838
NAMPT	1.67452e-05	-0.182859	0.517	0.854	0.781885
ABHD14B	1.67452e-05	-0.20293	0.502	0.951	0.781885
RAB11A	1.68473e-05	-0.214468	0.901	1	0.786653
PPP2R5B	1.69957e-05	-0.133706	0.361	0.683	0.793579
PLPPR2	1.7261e-05	-0.134942	0.57	0.927	0.805969
GOLM1	1.75954e-05	-0.232041	0.449	0.829	0.82158
USP12	1.77084e-05	-0.150399	0.373	0.707	0.826858
TPT1-AS1	1.84966e-05	-0.126951	0.445	0.78	0.863662
KRT8	1.85887e-05	-0.390792	0.928	1	0.867963
NRIP1	1.89619e-05	-0.130708	0.319	0.683	0.885386
DHRS3	1.90706e-05	-0.100941	0.209	0.561	0.890465
NET1	1.90835e-05	-0.101576	0.148	0.439	0.891065
ANXA11	2.03109e-05	-0.259797	0.76	0.976	0.948379
OST4	2.04541e-05	-0.185302	0.947	1	0.955064
OTUB1	2.08637e-05	-0.220155	0.722	0.951	0.974191
CAPZB	2.10279e-05	-0.25991	0.894	1	0.981854
PARP14	2.11891e-05	-0.165706	0.175	0.463	0.989385
FAM114A1	2.15312e-05	-0.139522	0.399	0.805	1
SEZ6L2	2.19067e-05	-0.199663	0.886	1	1
AP3S1	2.19752e-05	-0.139288	0.357	0.756	1
MROH1	2.21041e-05	-0.127638	0.426	0.805	1
SPG7	2.24027e-05	-0.22502	0.544	0.829	1
LRCH1	2.24705e-05	-0.101082	0.129	0.39	1
TAPBP	2.25395e-05	-0.28662	0.844	1	1
BTG2	2.35671e-05	-0.355672	0.426	0.878	1
CTNND1	2.36566e-05	-0.168819	0.696	0.976	1
TEX30	2.38306e-05	-0.202441	0.338	0.732	1
CENPT	2.45175e-05	-0.141061	0.376	0.732	1
MUT	2.58289e-05	-0.167902	0.502	0.902	1
AURKAIP1	2.61959e-05	-0.200842	0.859	1	1
SORT1	2.68789e-05	-0.175588	0.555	0.951	1
NSMCE4A	2.72005e-05	-0.133462	0.278	0.634	1
MGAT4B	2.82885e-05	-0.143324	0.308	0.634	1
KRT19	3.03066e-05	-0.133791	0.16	0.439	1
LCORL	3.03477e-05	-0.12607	0.285	0.61	1
CPQ	3.0996e-05	-0.236488	0.525	0.902	1
TP53I3	3.13116e-05	-0.107474	0.255	0.61	1
GRAMD3	3.15148e-05	-0.169609	0.399	0.732	1
TMSB10	3.18677e-05	-0.165355	0.867	1	1
NPC1L1	3.19194e-05	-0.168029	0.217	0.537	1
FAS	3.22956e-05	-0.145473	0.053	0.244	1
PBX3	3.33838e-05	-0.167558	0.354	0.707	1
CSRP1	3.46372e-05	-0.265785	0.681	0.951	1
ACP2	3.49019e-05	-0.167874	0.403	0.805	1
ROR1	3.64326e-05	-0.16612	0.426	0.805	1
FLNB	3.68098e-05	-0.218193	0.681	0.902	1
SERPINB1	3.72487e-05	-0.218365	0.551	0.902	1
BZW1	3.7891e-05	-0.20124	0.688	0.951	1
PLEKHG3	3.81763e-05	-0.114138	0.285	0.61	1
SERPINI1	3.87472e-05	-0.32461	0.418	0.78	1
TOR3A	3.88172e-05	-0.124214	0.403	0.854	1
JMJD8	3.94671e-05	-0.146623	0.559	0.878	1
PMM1	3.9816e-05	-0.100998	0.392	0.805	1
C1orf127	4.01167e-05	0.534732	0.856	0.78	1
BNIP3	4.04273e-05	-0.185911	0.84	0.976	1
RALY	4.06374e-05	-0.225413	0.692	1	1
CHRAC1	4.1635e-05	-0.105098	0.361	0.732	1
DTX3L	4.19001e-05	-0.162635	0.259	0.585	1
MDK	4.24233e-05	-0.181393	0.635	0.951	1
PLSCR4	4.33277e-05	-0.145962	0.068	0.268	1
MDH2	4.34638e-05	-0.284896	0.928	1	1
ETNK2	4.35752e-05	-0.106078	0.316	0.659	1
SGSM3	4.37235e-05	-0.186529	0.513	0.878	1
NT5C3A	4.45027e-05	-0.184206	0.536	0.878	1
ETFB	4.46991e-05	-0.148116	0.696	0.927	1
NEAT1	4.579e-05	-0.428339	0.517	0.829	1
CLIC1	4.64243e-05	-0.309646	0.878	1	1
FMR1	4.6475e-05	-0.118314	0.376	0.732	1
CBR4	4.72772e-05	-0.230963	0.468	0.829	1
PDE4D	4.74708e-05	-0.121214	0.532	0.78	1
SH3BGRL3	4.75785e-05	-0.20965	0.852	1	1
KCNK17	4.81571e-05	-0.295486	0.483	0.829	1
ELOVL1	4.83496e-05	-0.260929	0.62	0.878	1
SCN3B	4.91623e-05	-0.148221	0.338	0.659	1
MOB1B	4.94423e-05	-0.181289	0.498	0.878	1
SLC37A4	5.01586e-05	-0.301852	0.601	0.951	1
CHMP1A	5.05743e-05	-0.151544	0.555	0.927	1
TMEM54	5.10488e-05	-0.19435	0.677	0.976	1
MINOS1	5.12389e-05	-0.154651	0.935	1	1
CRAT	5.16526e-05	-0.106455	0.232	0.561	1
FGFR1	5.18657e-05	-0.158872	0.635	0.976	1
ATP9A	5.29046e-05	-0.271689	0.722	0.902	1
PPP1R1A	5.4279e-05	-0.260684	0.791	0.976	1
P2RX4	5.52603e-05	-0.199264	0.464	0.854	1
STMN2	5.5331e-05	-0.150611	0.433	0.805	1
HDDC2	5.69619e-05	-0.187157	0.62	0.951	1
DIP2B	5.85078e-05	-0.145223	0.452	0.805	1
HCP5	5.86149e-05	-0.103491	0.038	0.195	1
SCGN	5.94037e-05	0.347168	1	1	1
HIP1R	5.96644e-05	-0.134878	0.479	0.878	1
TMEM184C	6.03352e-05	-0.113034	0.365	0.732	1
EHBP1	6.04109e-05	-0.167155	0.395	0.732	1
CRB3	6.13142e-05	-0.10899	0.483	0.902	1
FAM135B	6.16377e-05	-0.125757	0.319	0.585	1
CCNL1	6.19921e-05	-0.199422	0.498	0.829	1
HNRNPA3	6.19946e-05	-0.126642	0.646	0.976	1
CRIP2	6.22487e-05	-0.333336	0.932	1	1
SMARCA1	6.26298e-05	-0.202386	0.551	0.951	1
DHX16	6.36041e-05	-0.145138	0.388	0.732	1
ABCB1	6.4173e-05	-0.12947	0.205	0.488	1
EMC10	6.45185e-05	-0.106744	0.764	0.951	1
KLHL18	6.45544e-05	-0.10615	0.319	0.634	1
SLC25A5	6.6432e-05	-0.283464	0.905	0.976	1
RHPN1	6.687e-05	-0.147329	0.236	0.512	1
EPS8L2	6.68851e-05	-0.11076	0.551	0.878	1
ACAD9	6.76015e-05	-0.102161	0.433	0.805	1
SNRPD2	6.81238e-05	-0.197213	0.966	1	1
C1orf210	6.86621e-05	-0.187199	0.338	0.659	1
HMGCS1	7.16764e-05	-0.172547	0.559	0.951	1
THOP1	7.17217e-05	-0.162277	0.251	0.561	1
TPI1	7.20405e-05	-0.281739	0.954	1	1
STOML2	7.32358e-05	-0.182158	0.582	0.927	1
EP300	7.45322e-05	-0.107391	0.392	0.683	1
MEG3	7.54982e-05	0.777649	0.894	0.902	1
RPS6	7.56236e-05	0.244594	0.996	1	1
GPBP1L1	7.73033e-05	-0.12801	0.601	0.902	1
KIAA2013	7.95208e-05	-0.100471	0.452	0.829	1
POMT1	8.28568e-05	-0.19085	0.361	0.634	1
MPP2	8.42862e-05	-0.11132	0.3	0.634	1
CDH1	8.53813e-05	-0.236927	0.795	1	1
C14orf37	8.72092e-05	-0.109659	0.16	0.415	1
CNOT11	8.79362e-05	-0.123214	0.357	0.683	1
RFFL	8.8276e-05	-0.111316	0.316	0.634	1
ZNF430	9.24218e-05	-0.129568	0.217	0.512	1
LBR	9.25822e-05	-0.117435	0.179	0.463	1
STARD10	9.26787e-05	-0.125717	0.715	1	1
NOP16	9.39376e-05	-0.152715	0.346	0.732	1
GNAI1	9.41873e-05	-0.261276	0.586	0.951	1
TAPT1	9.50826e-05	-0.174617	0.376	0.732	1
SERF2	9.52171e-05	-0.20566	1	1	1
VRK3	9.58478e-05	-0.128174	0.384	0.756	1
ZNF563	9.89016e-05	-0.12129	0.11	0.341	1
GNAZ	0.00010037	-0.131971	0.426	0.756	1
ALDH2	0.000100389	-0.105113	0.426	0.805	1
TRIP12	0.000101795	-0.191055	0.471	0.756	1
SP1	0.000102606	-0.11053	0.221	0.512	1
CALM1	0.00010302	-0.204144	0.996	1	1
BCL2L2	0.000103025	-0.101879	0.35	0.683	1
TBCB	0.000103432	-0.212518	0.844	1	1
WDR45	0.000104205	-0.176117	0.456	0.805	1
RAB4B	0.00010531	-0.105856	0.548	0.927	1
PDX1	0.000105988	0.363311	0.932	0.902	1
TJP1	0.000110089	-0.150325	0.586	0.829	1
PRMT5	0.000114203	-0.122962	0.255	0.61	1
FAM46B	0.000116682	-0.108654	0.03	0.171	1
LINC00261	0.000117785	-0.156721	0.411	0.732	1
HIGD2A	0.000118088	-0.19532	0.764	1	1
PELI3	0.000118795	-0.132009	0.449	0.805	1
HMGN3	0.000119496	-0.186631	0.802	1	1
C4orf33	0.000120248	-0.113719	0.236	0.537	1
CBX6	0.000120461	-0.206871	0.973	1	1
TMEM141	0.000124966	-0.101068	0.681	1	1
USP36	0.000125582	-0.12135	0.46	0.756	1
KMT5B	0.000126473	-0.116855	0.418	0.732	1
SHISA5	0.000128396	-0.166307	0.738	0.951	1
DIRAS3	0.000129042	-0.103102	0.186	0.463	1
HSD17B10	0.00013129	-0.22766	0.795	0.976	1
ZDHHC24	0.00013234	-0.112325	0.441	0.756	1
GCN1	0.000132404	-0.123741	0.395	0.732	1
ADIPOR2	0.000133565	-0.106066	0.27	0.585	1
CYB561	0.000134316	-0.172074	0.62	0.976	1
PDE8A	0.000135222	-0.132563	0.445	0.78	1
TTC13	0.000136682	-0.132785	0.24	0.537	1
ZUFSP	0.000139383	-0.109528	0.236	0.537	1
SUPT7L	0.000139474	-0.111105	0.418	0.756	1
HLA-B	0.000141618	-0.30689	0.939	1	1
FAM171B	0.000142889	0.471087	0.833	0.805	1
SUCO	0.000143319	-0.173112	0.646	0.902	1
ALG3	0.000143785	-0.139986	0.437	0.878	1
ENPP1	0.000146608	-0.150728	0.35	0.683	1
ECHDC2	0.000147986	-0.154196	0.669	0.927	1
GSN	0.000148288	0.620849	0.935	1	1
MITF	0.000149132	-0.101311	0.042	0.195	1
KRCC1	0.000149148	-0.106009	0.414	0.78	1
PMPCA	0.000154569	-0.116823	0.452	0.854	1
CSTF3	0.000156499	-0.113248	0.468	0.78	1
PHYKPL	0.000156509	-0.115615	0.285	0.585	1
GPRIN3	0.000159019	-0.104533	0.209	0.488	1
CALCOCO2	0.000159284	-0.248953	0.791	1	1
SLC22A17	0.000162821	-0.187686	0.833	1	1
MTHFD2L	0.000165565	-0.125933	0.418	0.78	1
RPS6KB1	0.00016758	-0.108565	0.365	0.659	1
MRM2	0.000168948	-0.109329	0.304	0.659	1
KPNA2	0.000171172	-0.21652	0.46	0.829	1
LINC01370	0.000173026	-0.112357	0.213	0.512	1
DAPK1	0.000174509	-0.141061	0.494	0.829	1
MAPRE1	0.000175393	-0.24184	0.875	1	1
HIRIP3	0.000179001	-0.146191	0.35	0.683	1
LCLAT1	0.000182099	-0.184991	0.43	0.683	1
IVNS1ABP	0.000184281	-0.127243	0.51	0.902	1
LTBR	0.000184748	-0.213045	0.593	0.927	1
ACAT2	0.00018594	-0.143312	0.354	0.707	1
F2RL1	0.000187308	-0.130288	0.076	0.268	1
MTCO3P12	0.000189617	0.108901	1	1	1
CDK5RAP1	0.000191908	-0.261369	0.361	0.707	1
SNX4	0.000192849	-0.120698	0.471	0.829	1
FEM1B	0.000195203	-0.106681	0.369	0.659	1
MTND2P28	0.000198434	0.160114	0.996	1	1
ACAD8	0.000200756	-0.101867	0.281	0.585	1
SPINK1	0.000201487	-0.111683	0.034	0.171	1
H1F0	0.000202767	-0.148208	0.65	1	1
LARP7	0.000204758	-0.115791	0.608	0.902	1
PRKD1	0.000209959	-0.156276	0.095	0.293	1
MAP2K3	0.000210818	-0.156609	0.422	0.805	1
RRBP1	0.000212689	-0.20176	0.65	0.927	1
ARSA	0.000214442	-0.118946	0.521	0.951	1
PSME2	0.000215446	-0.224837	0.703	0.902	1
FNBP1L	0.000218494	-0.229266	0.51	0.78	1
EPCAM	0.000218848	-0.225636	0.97	1	1
S100A6	0.000220956	-0.282381	0.859	1	1
CEP126	0.000223388	-0.143843	0.54	0.805	1
KIAA0368	0.000226279	-0.135004	0.593	0.902	1
ZNF473	0.000227221	-0.104165	0.167	0.415	1
SH3PXD2A	0.000227255	-0.145142	0.395	0.683	1
GMFB	0.000232835	-0.105858	0.479	0.829	1
SLC30A4	0.000236245	-0.12871	0.293	0.585	1
FAM199X	0.000238229	-0.125895	0.354	0.683	1
POMT2	0.000241423	-0.130932	0.308	0.61	1
TTN	0.000242297	-0.189989	0.437	0.683	1
ACTN1	0.000253215	-0.164337	0.471	0.805	1
DUSP4	0.000253711	-0.179078	0.403	0.707	1
C7orf50	0.000261208	-0.154888	0.772	1	1
RRM1	0.000263384	-0.145526	0.441	0.78	1
HMGN2	0.000263849	-0.16711	0.977	1	1
PER2	0.000264022	-0.125103	0.605	0.951	1
FAM3B	0.000264548	-0.238099	0.278	0.537	1
TMEM27	0.000265641	-0.193341	0.194	0.463	1
TXNIP	0.000267144	-0.114663	0.106	0.317	1
ATG12	0.000268383	-0.102108	0.612	0.927	1
HMOX2	0.000270692	-0.199755	0.559	0.902	1
PPP1R15A	0.000270692	-0.219944	0.567	0.854	1
MAPKAPK3	0.00027347	-0.194462	0.426	0.756	1
PDXDC1	0.000274837	-0.190747	0.84	1	1
SMARCA2	0.000280786	-0.149437	0.639	0.927	1
RBM8A	0.000281775	-0.169676	0.734	0.976	1
GSTA4	0.000285431	-0.249692	0.567	0.805	1
SLC9A3R1	0.000286762	-0.172239	0.646	0.976	1
RAB29	0.000288279	-0.164058	0.635	0.927	1
GSAP	0.000289747	-0.14059	0.27	0.537	1
CLDN4	0.000308895	-0.21581	0.487	0.854	1
STK25	0.000312082	-0.107026	0.525	0.927	1
RAP1GAP	0.000312528	-0.15611	0.722	1	1
MCF2L	0.00031407	-0.10218	0.384	0.683	1
LINC01099	0.000319394	0.303643	0.479	0.195	1
SLC35D1	0.000324921	-0.100272	0.175	0.415	1
CHCHD2	0.00032684	-0.171942	0.973	1	1
PEMT	0.000336185	-0.266349	0.935	1	1
B3GNT2	0.000339764	-0.136331	0.167	0.39	1
HDAC8	0.000342513	-0.121612	0.274	0.585	1
DOCK1	0.00034279	-0.1597	0.183	0.415	1
TGOLN2	0.000343304	-0.193416	0.848	0.976	1
ATL3	0.000345539	-0.108133	0.392	0.683	1
ATP2A2	0.000346345	-0.110103	0.563	0.805	1
SPOUT1	0.000354854	-0.11704	0.304	0.61	1
AKAP13	0.000358702	-0.151917	0.361	0.634	1
KATNBL1	0.000361294	-0.11871	0.395	0.707	1
MMAB	0.000365691	-0.116281	0.46	0.805	1
DUSP23	0.000370558	-0.105996	0.468	0.805	1
LLGL2	0.000377743	-0.126796	0.711	0.976	1
DYNLRB1	0.000380373	-0.156352	0.928	1	1
SCRN1	0.000382639	-0.210253	0.643	0.902	1
CALM3	0.00038304	-0.160993	0.924	1	1
BSG	0.000383764	-0.230083	0.981	1	1
OSGIN2	0.000384936	-0.106584	0.426	0.756	1
TRAPPC11	0.000385365	-0.131618	0.35	0.683	1
SMPD2	0.000386323	-0.119168	0.171	0.415	1
ITGB1	0.000387529	-0.383364	0.817	1	1
DAP	0.000391892	-0.220586	0.848	1	1
AAK1	0.000392525	-0.118539	0.734	0.927	1
MAFB	0.000395189	-0.209433	0.852	1	1
MBD3	0.000401399	-0.114966	0.27	0.561	1
RORA	0.00040866	-0.159532	0.563	0.805	1
WDR83OS	0.000409225	-0.188718	0.939	1	1
P4HA2	0.000409904	-0.222362	0.574	0.854	1
PRMT9	0.000412479	-0.12681	0.236	0.512	1
FAM136A	0.000412777	-0.169125	0.468	0.805	1
EML4	0.000418038	-0.103422	0.563	0.854	1
ELMO1	0.00042082	0.529221	0.875	0.805	1
PIGT	0.000431479	-0.281394	0.833	1	1
AP1S2	0.000436268	-0.105803	0.251	0.537	1
TPST1	0.000441957	-0.139785	0.369	0.683	1
NME4	0.000442201	-0.100017	0.51	0.854	1
SCGB2A1	0.000444996	-0.179099	0.662	0.902	1
UGP2	0.000446986	-0.114661	0.559	0.878	1
CSRNP2	0.0004641	-0.117734	0.228	0.488	1
NUTF2	0.000468461	-0.135925	0.673	0.951	1
GUSB	0.00047067	-0.205441	0.597	0.927	1
PDRG1	0.000475006	-0.126855	0.342	0.634	1
WLS	0.000477146	0.425823	0.882	0.927	1
ATIC	0.00047746	-0.116401	0.517	0.902	1
TUBA1B	0.000479435	-0.248338	0.943	1	1
TDP2	0.000481339	-0.134314	0.551	0.927	1
ATP6V0D1	0.000491937	-0.256516	0.905	1	1
HNRNPM	0.000493129	-0.162209	0.741	0.951	1
NAAA	0.000494357	-0.138117	0.312	0.61	1
PDS5A	0.000495757	-0.151189	0.559	0.878	1
PSPC1	0.000504299	-0.105177	0.452	0.78	1
KCTD3	0.000512923	-0.113892	0.346	0.634	1
RPL7	0.000522672	0.265019	0.996	1	1
TOMM34	0.000523839	-0.185788	0.51	0.829	1
SLK	0.000529217	-0.120256	0.567	0.878	1
SETX	0.000536237	-0.261348	0.449	0.732	1
PSMB6	0.000537673	-0.187817	0.97	1	1
UTP4	0.000538536	-0.129686	0.471	0.829	1
SLC4A2	0.000540396	-0.106891	0.452	0.732	1
WDR77	0.000547429	-0.142769	0.357	0.659	1
TRRAP	0.000552383	-0.118844	0.297	0.537	1
CHGB	0.000553201	-0.233656	0.992	1	1
SNRNP200	0.000554424	-0.205593	0.658	0.854	1
ENTPD6	0.000554841	-0.209276	0.498	0.756	1
PPP4C	0.000565451	-0.136658	0.707	0.951	1
TIGAR	0.000573133	-0.103101	0.266	0.561	1
LAMTOR4	0.000580055	-0.159657	0.92	1	1
C12orf75	0.000581675	-0.168905	0.852	1	1
CDK10	0.000589069	-0.112652	0.494	0.805	1
ERMP1	0.000591643	-0.14079	0.217	0.488	1
LRRC57	0.000592982	-0.141598	0.357	0.659	1
GFOD2	0.000593934	-0.120286	0.392	0.707	1
RAB25	0.000602521	-0.108194	0.392	0.683	1
P3H1	0.000609044	-0.223117	0.502	0.78	1
DPM2	0.000613175	-0.16363	0.681	0.951	1
RPL3	0.000628066	0.228029	0.996	1	1
TACC1	0.000636301	-0.233223	0.468	0.732	1
MRPL28	0.000647027	-0.115263	0.616	0.878	1
PNO1	0.000649537	-0.111836	0.369	0.707	1
MT-RNR2	0.000659646	0.266057	1	1	1
ZCCHC18	0.000659674	-0.108209	0.175	0.415	1
ACOT4	0.000661355	-0.115845	0.076	0.244	1
RSU1	0.000668446	-0.100797	0.335	0.634	1
KRT18	0.000670876	-0.236024	0.829	0.976	1
RCC1L	0.000672001	-0.110922	0.452	0.78	1
EBP	0.000678408	-0.140814	0.627	0.976	1
SCD5	0.00068064	0.397463	0.867	0.805	1
RUNDC1	0.000683284	-0.112581	0.399	0.683	1
ARFIP2	0.000698295	-0.237129	0.624	0.951	1
SCG5	0.000707328	-0.197892	0.996	1	1
MRPS34	0.00071051	-0.187126	0.715	1	1
ALDH1B1	0.000724276	-0.110199	0.144	0.366	1
HNRNPA2B1	0.000735236	-0.235496	0.909	1	1
CXorf57	0.000737095	-0.103965	0.468	0.805	1
FBXW5	0.000741125	-0.189156	0.734	0.976	1
RP1-39G22.7	0.000743426	-0.114233	0.316	0.634	1
ARPC2	0.000748978	-0.256048	0.89	1	1
CYCS	0.000750541	-0.264133	0.863	1	1
PTK2	0.000761303	-0.121035	0.65	0.976	1
COQ9	0.00076142	-0.164484	0.437	0.756	1
ACTR1A	0.000761942	-0.179482	0.738	0.976	1
RAB3D	0.00078434	-0.111594	0.407	0.659	1
MARC2	0.000789271	-0.100844	0.103	0.293	1
KLF6	0.000797552	-0.219554	0.707	0.902	1
PSME1	0.000798429	-0.184647	0.882	0.976	1
MAGED1	0.000803233	-0.198887	0.798	1	1
CMTM6	0.000809016	-0.135526	0.646	0.976	1
SLC3A2	0.000816442	-0.243417	0.92	1	1
HTATIP2	0.000822308	-0.15502	0.65	0.976	1
STT3B	0.000827377	-0.143573	0.673	0.951	1
EIF3I	0.000834688	-0.216586	0.768	1	1
PCK2	0.000837376	-0.105214	0.445	0.805	1
UTP18	0.000838062	-0.104546	0.479	0.854	1
HNRNPAB	0.00085344	-0.120711	0.54	0.854	1
TSEN34	0.000859771	-0.142403	0.548	0.902	1
CREB3L2	0.000864659	-0.198458	0.749	1	1
TMEM37	0.000867841	0.446509	0.795	0.805	1
ZNF451	0.000876129	-0.131418	0.521	0.78	1
UROS	0.000880945	-0.166044	0.627	0.927	1
OGT	0.000885329	-0.130179	0.665	0.927	1
SLC23A2	0.000888917	-0.166315	0.384	0.659	1
CYC1	0.000899664	-0.210872	0.791	1	1
SMIM12	0.000913734	-0.109515	0.475	0.829	1
KANSL2	0.000922172	-0.100349	0.346	0.659	1
MCFD2	0.000928353	-0.140861	0.605	0.854	1
ICMT	0.00094846	-0.10939	0.502	0.829	1
FUCA2	0.000958672	-0.219826	0.768	0.976	1
TRPM7	0.000960011	-0.166205	0.468	0.707	1
HS6ST3	0.000963512	-0.153028	0.464	0.732	1
APH1B	0.000964411	-0.150513	0.513	0.78	1
TMPO	0.00097525	-0.103161	0.202	0.439	1
G3BP2	0.000975303	-0.197724	0.791	0.902	1
LINC00526	0.000979591	-0.120417	0.122	0.317	1
UQCC2	0.000996827	-0.117423	0.791	1	1
GPD1	0.000996993	-0.12466	0.247	0.512	1
IL6R	0.00100345	-0.170764	0.521	0.78	1
STIP1	0.00101396	-0.1947	0.688	0.976	1
BIRC6	0.00101995	-0.127746	0.593	0.927	1
TCAIM	0.00102747	-0.116216	0.304	0.585	1
PSME4	0.00103313	-0.182972	0.422	0.634	1
SORBS2	0.00104041	-0.130837	0.49	0.78	1
FAM63A	0.00104667	-0.11866	0.479	0.756	1
ZNF207	0.00105759	-0.110619	0.817	1	1
PMVK	0.00106186	-0.151788	0.829	1	1
PVR	0.00107057	-0.108927	0.487	0.805	1
DUSP16	0.00107175	-0.123234	0.179	0.39	1
GFM1	0.00107443	-0.109735	0.506	0.805	1
RAB3GAP2	0.0010953	-0.128129	0.536	0.805	1
PAFAH1B3	0.0010954	-0.130956	0.593	0.829	1
CCDC92	0.0011007	-0.113697	0.536	0.878	1
RBM33	0.00110522	-0.107471	0.335	0.61	1
MIEN1	0.00113015	-0.161003	0.859	1	1
SEC11C	0.00115734	0.289931	0.996	1	1
TNKS	0.00118536	-0.142761	0.426	0.683	1
SNRPG	0.0011869	-0.111567	0.924	1	1
FAIM	0.00120406	-0.115572	0.281	0.537	1
KPNB1	0.00121215	-0.215954	0.711	0.878	1
ADCYAP1	0.00122479	0.290654	0.798	0.756	1
CD164	0.00122758	-0.244391	0.928	1	1
PGD	0.00123137	-0.125324	0.608	0.927	1
B4GALT4	0.00123552	-0.103261	0.319	0.61	1
MBD4	0.00123953	-0.10048	0.441	0.756	1
TCTA	0.00124804	-0.256108	0.719	0.976	1
CYB5A	0.00125967	-0.1227	0.658	0.927	1
MARCKS	0.00126659	-0.131937	0.859	1	1
SF3B2	0.00126857	-0.135976	0.867	1	1
COG7	0.00128278	-0.103804	0.373	0.634	1
USP3	0.00128647	-0.104829	0.392	0.683	1
KCNJ8	0.0012903	-0.100353	0.259	0.537	1
PPP6R3	0.00129068	-0.103761	0.715	1	1
ANXA2	0.00129857	-0.239148	0.707	0.976	1
PSMD6	0.00130075	-0.189955	0.814	1	1
NOSIP	0.00130223	-0.110248	0.597	0.902	1
PIP4K2C	0.00130299	-0.12797	0.65	0.976	1
TMEM258	0.00130498	-0.108623	0.958	1	1
SNRNP40	0.00133159	-0.207024	0.502	0.829	1
WDR34	0.00133714	-0.15873	0.586	0.878	1
ATG14	0.0013405	-0.143907	0.3	0.537	1
TSC22D3	0.00134085	-0.161804	0.49	0.829	1
MYO5C	0.00135439	-0.115361	0.331	0.585	1
XPO6	0.00135999	-0.125922	0.414	0.634	1
DANCR	0.00137397	-0.128606	0.597	0.878	1
MAP3K9	0.0013897	-0.128081	0.46	0.707	1
CSNK2B	0.00140345	-0.100444	0.753	0.976	1
MAGI2-AS3	0.00140828	-0.116197	0.567	0.829	1
ROGDI	0.00141342	-0.110736	0.627	0.951	1
WFS1	0.00142221	-0.212142	0.878	0.976	1
METTL17	0.00143489	-0.150507	0.376	0.683	1
PRELID1	0.00144445	-0.160495	0.791	0.976	1
GTPBP4	0.0014601	-0.212464	0.494	0.756	1
PRPF8	0.00146409	-0.179788	0.806	0.976	1
WRB	0.00147066	-0.184953	0.586	0.878	1
RPL5	0.0014901	0.248631	1	1	1
NCLN	0.00149682	-0.100245	0.529	0.854	1
EIF5A	0.00150975	-0.23947	0.973	1	1
TUBB	0.00151632	-0.237203	0.837	1	1
RIMS2	0.00152266	-0.117445	0.658	0.902	1
TMEM14A	0.00153331	-0.184142	0.745	0.927	1
LINC01420	0.00160579	-0.122097	0.856	1	1
PHF20L1	0.00163591	-0.130852	0.487	0.829	1
DDAH1	0.00164263	-0.145684	0.335	0.585	1
SNRPC	0.00164588	-0.156087	0.753	0.951	1
VAT1L	0.00165069	0.331605	0.506	0.293	1
MAPK1IP1L	0.00165852	-0.169153	0.829	1	1
STX3	0.00165894	-0.225399	0.654	0.878	1
HMGCR	0.00167577	-0.123587	0.51	0.805	1
ATP2B1	0.00167735	-0.177296	0.692	0.927	1
APOO	0.00170643	-0.165303	0.574	0.805	1
RIC8A	0.00171417	-0.143543	0.475	0.756	1
ASNA1	0.00171431	-0.111129	0.703	0.927	1
UGGT1	0.00171857	-0.137909	0.536	0.732	1
HTATSF1	0.00172492	-0.128342	0.616	0.878	1
POLB	0.0017283	-0.120281	0.331	0.585	1
ARL5A	0.0017303	-0.106988	0.521	0.829	1
HINT3	0.00173224	-0.101738	0.346	0.61	1
DNER	0.0017378	-0.137125	0.259	0.512	1
UBA52	0.00174353	-0.133133	0.989	1	1
SMDT1	0.00175475	-0.122908	0.97	1	1
TMEM106C	0.00175944	-0.18285	0.582	0.927	1
PSMD8	0.00177519	-0.178881	0.924	1	1
COA4	0.0017756	-0.114348	0.627	0.902	1
POLR3B	0.00177584	-0.107337	0.179	0.39	1
RALGAPA1	0.00178085	-0.112911	0.567	0.805	1
WDR5	0.00179742	-0.100309	0.354	0.61	1
PRMT1	0.00180876	-0.106938	0.726	0.976	1
THEM6	0.00182358	-0.102547	0.373	0.659	1
NUMB	0.00184669	-0.104744	0.456	0.732	1
SMCO4	0.00184829	-0.132184	0.605	0.878	1
NT5DC3	0.00186381	-0.130497	0.392	0.683	1
PRSS23	0.00187186	0.391455	0.962	0.951	1
FDPS	0.00187382	-0.177656	0.684	0.951	1
ZFP82	0.001874	-0.160159	0.205	0.415	1
BLVRA	0.00193268	-0.118886	0.49	0.829	1
MAN1B1	0.00197255	-0.129881	0.551	0.854	1
HIST1H1C	0.00197954	-0.210043	0.49	0.732	1
SMPD1	0.00198534	-0.1001	0.776	1	1
GRWD1	0.00198758	-0.101236	0.392	0.683	1
KIF3C	0.00201469	-0.104889	0.327	0.561	1
CHMP2B	0.00202555	-0.139619	0.635	0.854	1
KPNA6	0.00204447	-0.192221	0.768	0.976	1
NDUFS6	0.00205648	-0.144839	0.905	1	1
1	0.0020717	-0.143796	0.148	0.341	1
MT-ND3	0.00207567	0.23467	0.996	1	1
RAB4A	0.00208226	-0.1335	0.494	0.805	1
CAPN1	0.00208882	-0.164388	0.616	0.878	1
USMG5	0.00210242	-0.171096	0.985	1	1
PSENEN	0.00213409	-0.115084	0.688	0.927	1
ADI1	0.00214044	-0.135317	0.57	0.878	1
RPL23	0.00215695	0.272549	1	1	1
TMCO3	0.00218006	-0.244062	0.871	0.951	1
LAMTOR5	0.00219315	-0.163021	0.909	1	1
TCP11L1	0.00222823	-0.106196	0.232	0.463	1
ID1	0.00223283	-0.134806	0.719	1	1
DEAF1	0.00223598	-0.144573	0.532	0.805	1
HEBP2	0.0022413	-0.110955	0.806	0.927	1
ARF3	0.00230948	-0.109321	0.768	0.976	1
PLK2	0.00231053	-0.34206	0.62	0.878	1
CD99	0.00237303	-0.217594	0.981	1	1
SUSD4	0.00238328	0.432845	0.779	0.732	1
HCG18	0.00238978	-0.202813	0.559	0.805	1
BSDC1	0.0023906	-0.101511	0.513	0.805	1
PAK3	0.0023953	-0.10514	0.757	0.927	1
CIB1	0.00239668	-0.140217	0.654	0.902	1
ST14	0.0024119	-0.128138	0.475	0.732	1
SEC11A	0.00241871	-0.128142	0.711	0.927	1
FOSB	0.00244332	-0.169859	0.202	0.415	1
VAC14	0.00245264	-0.140515	0.471	0.78	1
FIBP	0.00248115	-0.168746	0.722	0.976	1
NOL4	0.0025272	-0.109368	0.627	0.878	1
UBE2A	0.00255486	-0.113839	0.665	0.927	1
RP5-1085F17.3	0.00265013	-0.154322	0.81	1	1
FAU	0.00269204	-0.159916	0.981	1	1
CTNNA1	0.00269517	-0.189209	0.722	0.927	1
RABEP1	0.00270035	-0.189841	0.684	0.902	1
TMEM208	0.00270747	-0.177244	0.825	0.951	1
ZWILCH	0.00270922	-0.115122	0.103	0.268	1
SYT13	0.00271048	0.311295	0.894	0.902	1
LINC00665	0.00273196	-0.105994	0.624	0.854	1
MAN1A1	0.00274684	-0.19058	0.722	0.902	1
PRPF38A	0.00277487	-0.106229	0.369	0.61	1
CCT5	0.00277723	-0.217606	0.772	1	1
DNAJB6	0.00277806	-0.134979	0.764	0.976	1
NELFE	0.00279509	-0.164539	0.692	0.951	1
ERO1B	0.00279518	0.359927	1	1	1
SPINT1	0.0027961	-0.137176	0.57	0.878	1
GGA2	0.0028113	-0.206832	0.825	0.951	1
GPS1	0.00284976	-0.175157	0.635	0.878	1
ZKSCAN5	0.0028739	-0.17659	0.137	0.317	1
NDUFB11	0.00293653	-0.100825	0.943	1	1
SGTB	0.00294039	-0.104117	0.175	0.366	1
MBOAT7	0.00295126	-0.112037	0.608	0.854	1
SLC35A4	0.00299642	-0.182594	0.593	0.878	1
RHOA	0.00301173	-0.280226	0.962	1	1
ARMCX1	0.00304175	-0.112889	0.494	0.805	1
RBM10	0.00305085	-0.159567	0.399	0.61	1
ADK	0.00305869	-0.11316	0.551	0.854	1
EDF1	0.0030677	-0.167147	0.954	0.976	1
TAGLN3	0.00311163	0.331552	0.601	0.512	1
4	0.00324301	-0.166891	0.871	1	1
NUDC	0.00326709	-0.218254	0.913	0.976	1
XRCC1	0.00330925	-0.127478	0.555	0.854	1
LAPTM4B	0.00331828	-0.120945	0.593	0.927	1
EIF2S2	0.00332203	-0.123823	0.871	0.976	1
PSMA7	0.0033246	-0.164335	0.954	1	1
FBXL15	0.00333719	-0.112512	0.631	0.902	1
TMA7	0.00340836	-0.109405	0.985	1	1
EYA3	0.00345554	-0.131002	0.589	0.902	1
POLR3A	0.00347886	-0.129988	0.278	0.488	1
ATP5SL	0.00349839	-0.143218	0.43	0.683	1
RPS27L	0.00351251	-0.189907	0.897	0.976	1
CHMP2A	0.00354867	-0.170651	0.905	1	1
TUFM	0.00359561	-0.228871	0.802	0.951	1
CLPTM1	0.00364223	-0.140952	0.745	1	1
TXNDC9	0.00364933	-0.124751	0.551	0.829	1
BEX3	0.00368777	-0.153323	0.935	1	1
VBP1	0.00372679	-0.145589	0.601	0.902	1
ATP5I	0.00373601	-0.105988	0.989	1	1
MLST8	0.00373866	-0.128617	0.65	0.976	1
AP3D1	0.00374132	-0.23399	0.772	0.927	1
PKM	0.00378168	-0.167202	0.977	1	1
TRMT11	0.00378687	-0.11475	0.392	0.683	1
PPP4R3B	0.00379425	-0.159915	0.673	0.878	1
GAD2	0.00380488	0.370578	0.989	1	1
ORMDL2	0.00381069	-0.141859	0.798	0.976	1
MLLT11	0.00382075	-0.194698	0.445	0.707	1
DNAJA3	0.00387432	-0.145507	0.54	0.829	1
TCERG1	0.00387861	-0.107985	0.517	0.756	1
SSB	0.00391833	-0.146176	0.814	1	1
PPP6R2	0.00395686	-0.187402	0.669	0.878	1
STAU2	0.00396486	-0.112936	0.506	0.732	1
NCAM1	0.00399466	-0.101546	0.502	0.78	1
SLC52A2	0.00401734	-0.102548	0.414	0.707	1
TPPP3	0.00404902	-0.165305	0.532	0.878	1
PARK7	0.00414088	-0.162945	0.958	1	1
HIBCH	0.00416895	-0.119239	0.392	0.659	1
IFT57	0.00416981	-0.106378	0.46	0.707	1
SCG2	0.004192	-0.23659	0.985	1	1
IFI6	0.00423141	-0.312416	0.821	0.976	1
RAB1B	0.00425649	-0.121023	0.901	1	1
GLB1	0.00429755	-0.124547	0.665	0.976	1
CD81	0.00432451	-0.100856	0.844	1	1
MRPS18C	0.00437139	-0.132376	0.779	0.927	1
SNF8	0.00445316	-0.106656	0.688	0.902	1
CYP2U1	0.00445335	0.329343	0.722	0.585	1
TRMT112	0.00447787	-0.151884	0.962	1	1
GAK	0.00449559	-0.102239	0.57	0.78	1
PPIF	0.00454946	-0.181268	0.186	0.39	1
NPTX2	0.00458466	0.484835	0.943	1	1
TUBB4B	0.00459189	-0.192022	0.745	0.976	1
SIGMAR1	0.00460177	-0.173387	0.517	0.78	1
RAC1	0.00463925	-0.208257	0.939	1	1
STK38L	0.00466658	-0.121716	0.251	0.463	1
POLR2E	0.00467736	-0.125802	0.821	1	1
ATP1B3	0.00469007	-0.203819	0.73	0.951	1
TRA2B	0.00472514	-0.138503	0.719	0.878	1
PTPRN2	0.00477331	-0.258178	0.863	0.976	1
DDX41	0.00478768	-0.122832	0.411	0.634	1
SUMF1	0.0048194	-0.177385	0.502	0.732	1
DUSP3	0.00482775	-0.171639	0.738	0.951	1
DDX39A	0.00486163	-0.150365	0.673	0.902	1
LDLRAP1	0.00490831	-0.121016	0.65	0.927	1
DCTN2	0.00495933	-0.186183	0.802	0.976	1
SPPL2A	0.0049622	-0.110715	0.586	0.878	1
CNDP2	0.0050156	-0.108019	0.662	0.927	1
SREBF2	0.00505153	-0.107999	0.654	0.878	1
UQCRH	0.00508139	-0.1053	0.844	1	1
GFM2	0.00510971	0.104828	0.365	0.732	1
MYL12B	0.00522545	-0.15796	0.947	1	1
FAM159B	0.00533252	0.434323	0.894	0.976	1
ZDHHC2	0.00534736	0.278822	0.859	0.927	1
PREP	0.0053824	-0.102752	0.209	0.415	1
LAMP1	0.00539014	-0.139431	0.798	0.902	1
TMEM177	0.00543241	-0.102276	0.266	0.488	1
GTPBP10	0.00547946	0.107647	0.3	0.585	1
PPIA	0.00547986	-0.152012	0.985	1	1
NOP10	0.00548943	-0.100659	0.837	0.976	1
PITRM1	0.00551958	-0.104506	0.662	0.927	1
GOSR1	0.00555915	-0.101105	0.544	0.78	1
AAED1	0.00556483	-0.126253	0.719	0.951	1
NLRC5	0.00564336	-0.100075	0.167	0.341	1
VWA5A	0.00567508	-0.209127	0.779	1	1
MARCH6	0.00567616	0.279551	0.985	0.976	1
MTCO1P12	0.00567626	0.196045	1	1	1
IER2	0.00572524	-0.109345	0.399	0.659	1
DNTTIP2	0.00574446	-0.139733	0.677	0.976	1
SF3B1	0.00579903	-0.175849	0.829	1	1
FAM134A	0.00581059	-0.129115	0.837	0.927	1
MAPK13	0.00588643	-0.111802	0.612	0.878	1
TXNRD1	0.00597236	0.393172	0.886	0.829	1
NOMO1	0.00609837	-0.101373	0.719	0.927	1
TBC1D20	0.00611897	-0.145549	0.479	0.707	1
FAM50A	0.00626623	-0.205294	0.738	0.927	1
VPS25	0.00637032	-0.167088	0.608	0.805	1
EIF2S1	0.00645781	-0.147788	0.635	0.927	1
CNIH1	0.00648071	-0.118241	0.681	0.951	1
PEF1	0.00658055	-0.178716	0.544	0.854	1
VKORC1	0.00665542	-0.109514	0.89	1	1
CDKN1A	0.00667583	0.553123	0.947	0.976	1
SNRPB	0.00668081	-0.139429	0.753	1	1
CPEB4	0.0066969	-0.101924	0.715	0.927	1
ABHD11	0.0067694	-0.133491	0.627	0.854	1
UQCRC1	0.00687095	-0.151894	0.871	0.976	1
MYDGF	0.00695736	-0.200263	0.875	1	1
RCN1	0.00706685	-0.137448	0.791	1	1
TUBA4A	0.00706856	-0.163637	0.833	1	1
PIN1	0.00707474	-0.105286	0.871	1	1
SDHB	0.00724257	-0.165134	0.787	0.951	1
RPS3A	0.00732115	0.179198	0.996	1	1
JUND	0.00740781	-0.12572	0.905	0.976	1
PPP4R3A	0.00748287	-0.116922	0.437	0.683	1
NHP2	0.00748472	-0.11448	0.787	0.927	1
PRAF2	0.00751562	-0.101674	0.589	0.829	1
C1QL1	0.00759069	0.363308	0.798	0.805	1
ABHD12	0.0076315	-0.189737	0.852	0.951	1
SMC1A	0.00763292	-0.11383	0.498	0.732	1
ERGIC3	0.00766958	-0.16981	0.764	0.927	1
RNPS1	0.00776127	-0.154032	0.817	1	1
WDR61	0.00778206	-0.106992	0.692	0.927	1
YTHDF2	0.00779279	-0.116089	0.639	0.927	1
HLA-C	0.00779305	-0.183347	0.962	1	1
DHRS7	0.0079625	0.353087	0.92	1	1
COX4I1	0.0079728	-0.123074	0.992	1	1
ANXA6	0.00806706	-0.116809	0.681	0.902	1
CERK	0.00813318	-0.178325	0.757	1	1
NAV1	0.00824303	-0.115659	0.791	1	1
CREM	0.00824783	-0.155945	0.589	0.78	1
UBE2D3	0.00838675	-0.135444	0.958	1	1
ANAPC5	0.0084181	-0.226825	0.798	0.976	1
NME1	0.00842853	-0.105936	0.768	0.951	1
DPP7	0.00859545	-0.145473	0.886	1	1
GDI2	0.00874745	-0.116895	0.894	1	1
CCND1	0.00878534	0.247988	0.517	0.341	1
OSBPL9	0.00884085	-0.101215	0.582	0.829	1
SUPT5H	0.00895658	-0.102243	0.768	0.976	1
SYNE2	0.00899679	0.557035	0.814	0.805	1
TRAPPC4	0.00904572	-0.140627	0.814	0.976	1
TEX264	0.00905559	-0.150358	0.555	0.805	1
BRK1	0.0092068	-0.1708	0.905	1	1
PPM1G	0.00935493	-0.158066	0.627	0.854	1
SNX1	0.00943927	-0.104174	0.7	0.927	1
DNAJB9	0.00949531	0.409789	0.913	0.976	1
RGS2	0.00962405	-0.233962	0.51	0.756	1
IRAK1	0.00970938	-0.100804	0.654	0.902	1
RPS18	0.00980751	0.20129	1	1	1
NDUFS1	0.00990319	-0.133722	0.749	0.976	1
PIAS3	0.0100142	-0.12076	0.327	0.537	1
SLC50A1	0.0101065	-0.101286	0.498	0.707	1
PPP1CA	0.0101543	-0.119917	0.798	0.927	1
CBFB	0.0102865	0.378828	0.825	0.854	1
PTTG1IP	0.0103082	-0.167061	0.798	0.951	1
RSRC2	0.010487	-0.117191	0.745	0.951	1
RANGAP1	0.0104933	-0.123188	0.574	0.878	1
CCT7	0.0106113	-0.168135	0.882	1	1
RPS4Y1	0.0106754	0.324309	0.403	0.22	1
ENTPD4	0.0108683	-0.117583	0.494	0.732	1
MRPS16	0.0109997	-0.117817	0.817	0.927	1
SRSF11	0.0112395	-0.105806	0.863	0.976	1
SAE1	0.0115215	-0.134422	0.483	0.707	1
OXA1L	0.0115286	-0.144263	0.624	0.854	1
CD46	0.0115958	-0.261716	0.901	0.976	1
ABCC8	0.011688	0.302362	0.977	1	1
TUBA1A	0.0117499	-0.228941	0.958	1	1
SLC29A1	0.0117691	-0.194345	0.741	0.976	1
ENOSF1	0.0119085	-0.133094	0.654	0.854	1
IER3IP1	0.0120246	-0.119353	0.878	1	1
CDC42	0.0123944	-0.137859	0.928	1	1
GPX1	0.0124659	-0.144742	0.795	0.951	1
TMEM165	0.0126648	-0.115285	0.635	0.878	1
GADD45B	0.0127489	-0.130383	0.278	0.463	1
COPE	0.0129284	-0.132195	0.909	1	1
TEAD1	0.012991	-0.114691	0.441	0.61	1
HADHA	0.0130372	-0.148486	0.779	0.976	1
GMPPB	0.0132147	-0.118564	0.627	0.854	1
CCND3	0.0133963	-0.117168	0.593	0.854	1
NKX6-1	0.013662	0.27047	0.913	0.878	1
LSG1	0.013706	-0.116753	0.342	0.561	1
YPEL5	0.0137191	-0.134123	0.772	0.976	1
MT-ND1	0.0138824	0.205909	1	1	1
ACP1	0.0139855	-0.151012	0.795	1	1
GABRB3	0.0142482	-0.104654	0.684	0.927	1
SSU72	0.0142515	-0.124297	0.947	1	1
RABAC1	0.0142539	-0.107248	0.958	1	1
FAM49B	0.0142733	-0.140967	0.479	0.732	1
NTPCR	0.0142796	0.251511	0.863	0.854	1
SLC25A14	0.0143452	-0.106156	0.357	0.585	1
IMPA1	0.0143824	-0.150559	0.365	0.61	1
PSMB3	0.0145309	-0.110825	0.901	1	1
DNAJC8	0.0146002	-0.121518	0.791	0.976	1
TSPAN7	0.0146003	-0.169877	0.894	1	1
KDELR2	0.0146119	-0.16618	0.859	0.951	1
WNT4	0.0148565	-0.102996	0.787	0.976	1
ALAS1	0.0149328	-0.122992	0.502	0.756	1
NDUFB3	0.015104	-0.124671	0.943	1	1
DDX24	0.015104	-0.13236	0.943	1	1
SDK1	0.0151348	-0.104106	0.319	0.488	1
RXRG	0.0151706	0.178273	0.506	0.39	1
NAXE	0.0152159	-0.126342	0.84	1	1
CTSB	0.015587	-0.189726	0.939	1	1
PRDX6	0.0157514	-0.113219	0.749	0.951	1
ATP5F1	0.0163134	-0.187875	0.901	1	1
HEPACAM2	0.0163186	-0.116568	0.65	0.927	1
GOT1	0.0164096	-0.14094	0.521	0.78	1
ASB9	0.0166244	0.460354	0.46	0.341	1
PRDX2	0.0171275	-0.119032	0.954	1	1
EMC4	0.0173065	-0.102653	0.863	1	1
SYT16	0.0173689	0.108135	0.163	0.024	1
WSB2	0.017562	0.324685	0.924	0.976	1
WHSC1L1	0.0177985	-0.116462	0.738	0.902	1
CALCB	0.0178303	0.127397	0.19	0.39	1
UFC1	0.0179192	-0.105456	0.856	0.976	1
DNAJC3	0.0180708	0.213878	0.928	0.976	1
P4HTM	0.0182329	-0.144813	0.867	1	1
VPS16	0.0183668	-0.126648	0.395	0.561	1
SLC39A7	0.0183741	-0.104118	0.316	0.512	1
FEN1	0.0185753	-0.119073	0.262	0.439	1
DEGS1	0.018598	-0.160674	0.673	0.902	1
INS-IGF2	0.0186049	0.102401	0.966	1	1
TMBIM6	0.0186064	-0.126467	0.989	1	1
TMEM147	0.0189753	-0.101096	0.924	1	1
HSPD1	0.0192927	-0.104872	0.867	1	1
SLC29A4	0.0195697	-0.102786	0.741	0.902	1
RTN1	0.0201468	-0.122155	0.707	0.854	1
AGK	0.0202011	0.106856	0.361	0.683	1
REXO2	0.0203343	-0.114758	0.601	0.878	1
YIF1A	0.020872	-0.11246	0.901	0.951	1
SENP6	0.0209832	-0.108974	0.669	0.854	1
SELENOS	0.0211209	-0.117795	0.764	1	1
RAN	0.0211214	-0.142821	0.932	1	1
CHID1	0.0211265	-0.143573	0.741	0.976	1
SOCS2	0.0211705	0.310565	0.475	0.341	1
TMED9	0.0213623	-0.13169	0.696	0.951	1
MT-CYB	0.0215659	0.171959	1	1	1
MT-CO1	0.0216748	0.152675	1	1	1
DDX3X	0.02202	-0.112477	0.821	0.976	1
THAP5	0.0220248	0.276505	0.848	0.902	1
C1QBP	0.0220541	-0.104442	0.798	0.951	1
ZSCAN26	0.0222642	0.161085	0.316	0.146	1
DSP	0.0222731	-0.124011	0.943	0.976	1
GIGYF2	0.0226681	-0.10518	0.692	0.878	1
GPAA1	0.0228664	-0.136776	0.802	0.951	1
AIG1	0.0229999	-0.112566	0.745	0.976	1
RPS3	0.0230204	0.185864	0.992	1	1
TAF9B	0.0231109	0.219827	0.665	0.537	1
SCP2	0.023222	-0.155608	0.859	0.951	1
TTC3	0.0232515	0.283303	0.992	0.976	1
SCARB2	0.0234547	-0.127962	0.913	1	1
PDIA6	0.0236411	0.260048	0.928	0.976	1
BCL7B	0.0239141	-0.102897	0.646	0.902	1
TMEM14B	0.0241733	-0.138426	0.791	0.976	1
SNRPE	0.0242362	-0.108866	0.84	0.976	1
TAF1D	0.0243048	-0.104941	0.593	0.756	1
RUVBL2	0.0243415	-0.115458	0.529	0.732	1
LRPAP1	0.0243547	-0.146015	0.878	1	1
RPL34	0.0244378	0.175889	0.989	1	1
ACTR3	0.0248242	-0.157059	0.684	0.878	1
2	0.0252171	-0.102734	0.837	1	1
SCAMP3	0.0254961	-0.116739	0.806	0.976	1
IDS	0.0255475	-0.176523	0.962	1	1
FNDC3A	0.025822	-0.206331	0.802	0.878	1
DYNLL1	0.0259232	-0.118925	0.947	1	1
TMEM60	0.0260506	-0.120602	0.624	0.878	1
ARMCX4	0.0262058	0.105412	0.38	0.634	1
CLPTM1L	0.0266653	-0.117528	0.627	0.756	1
DR1	0.0268316	-0.101157	0.559	0.829	1
THBD	0.0269884	0.26173	0.331	0.171	1
NUDT5	0.0270659	-0.207921	0.544	0.732	1
SRSF3	0.0276618	-0.100292	0.871	1	1
DLK1	0.0277469	0.816329	0.635	0.61	1
ARPC3	0.0278988	-0.141758	0.947	1	1
PPP2R1A	0.0282331	-0.115235	0.882	1	1
SAMD12	0.0283477	-0.107507	0.331	0.512	1
TTC37	0.0284031	-0.104194	0.806	0.976	1
EIF4A2	0.0287286	0.224676	0.958	1	1
HSPA14	0.0294318	0.118994	0.354	0.61	1
FLCN	0.0298019	-0.112265	0.7	0.829	1
ST13	0.030152	0.241459	0.958	1	1
PCSK1N	0.0303015	-0.105223	1	1	1
HNRNPR	0.0306927	-0.126515	0.806	0.976	1
MAPK10	0.0307226	0.133557	0.479	0.805	1
NDUFS5	0.0310372	-0.114952	0.97	1	1
IMPDH2	0.0313659	-0.110629	0.707	0.927	1
ERMN	0.0322966	0.122008	0.103	0	1
POR	0.0325587	-0.13634	0.757	0.927	1
HSPA1A	0.0326286	-0.104021	0.559	0.756	1
SIL1	0.0328407	-0.12802	0.837	0.976	1
SDHA	0.0332702	-0.123572	0.605	0.829	1
TNFRSF21	0.0339027	-0.112782	0.776	0.951	1
ATP6V1F	0.0342275	-0.121051	0.894	0.976	1
PDZRN3	0.0344244	0.132898	0.293	0.537	1
PPP1R12B	0.0344718	-0.101157	0.266	0.39	1
GCLM	0.0349174	-0.135941	0.856	0.951	1
ARCN1	0.0351525	-0.149243	0.795	0.902	1
MORF4L2	0.0359265	-0.138019	0.916	1	1
ILF2	0.0376637	-0.107729	0.768	0.976	1
CDK5R1	0.0386189	0.171552	0.384	0.244	1
HDAC1	0.0387488	-0.106391	0.639	0.854	1
PDIA3	0.0387506	0.206598	0.966	1	1
NFU1	0.038884	-0.132303	0.715	0.854	1
GABARAP	0.0402166	0.113044	0.996	1	1
SEC13	0.0402609	-0.122109	0.757	0.927	1
PDLIM1	0.0408948	-0.129321	0.601	0.854	1
TMEM50A	0.0409332	-0.108154	0.798	0.951	1
ATP5A1	0.0411536	-0.113861	0.973	1	1
TMEM108	0.0414573	0.108988	0.331	0.195	1
FDFT1	0.0416324	-0.10686	0.798	0.976	1
RPL24	0.0417267	0.155731	0.996	1	1
PSMD11	0.0424487	0.200786	0.909	1	1
BMP5	0.0427011	0.339371	0.593	0.537	1
CLGN	0.0428286	0.331115	0.707	0.659	1
CNP	0.0441643	-0.101756	0.646	0.78	1
OLMALINC	0.0442501	0.270462	0.798	0.878	1
DGCR5	0.0444253	0.222051	0.487	0.366	1
BCR	0.0446736	0.108189	0.441	0.756	1
CHD7	0.0454664	0.346958	0.837	0.854	1
MT-CO3	0.0455064	0.124271	1	1	1
COX6B1	0.0463341	-0.127116	0.962	1	1
LDLRAD3	0.0465115	0.225929	0.384	0.244	1
CIRBP	0.046547	0.167466	0.977	1	1
DERL2	0.0467484	-0.106783	0.654	0.854	1
ZFYVE26	0.0468024	-0.10333	0.278	0.439	1
CDKN2AIP	0.0477269	0.100344	0.262	0.463	1
IGF2	0.0481922	0.232422	0.844	0.878	1
CYB5R3	0.0482006	-0.100063	0.909	1	1
NFKBIA	0.0491137	-0.136442	0.532	0.756	1
ATP5G3	0.0502325	-0.106341	0.954	1	1
CCR8	0.0505909	0.109899	0.125	0.024	1
XRCC6	0.0508657	-0.133491	0.913	1	1
JTB	0.0513378	-0.129457	0.924	1	1
SEC31A	0.0516798	-0.126677	0.878	0.976	1
YWHAQ	0.0520594	0.1873	0.981	1	1
TIFA	0.0525218	-0.121945	0.133	0.244	1
PPIB	0.0532162	-0.134509	0.951	1	1
SEC63	0.0533866	0.257035	0.909	0.951	1
YIPF5	0.0545172	0.277854	0.726	0.78	1
VDAC3	0.0550588	-0.10671	0.806	0.927	1
TMED4	0.0556177	-0.103748	0.962	1	1
COX7C	0.0556218	-0.108492	0.985	1	1
RALBP1	0.0560226	-0.102953	0.707	0.878	1
SERINC1	0.056605	0.215085	0.981	1	1
DDX17	0.0568416	-0.127203	0.947	1	1
GNS	0.0575826	-0.116525	0.821	0.951	1
EDARADD	0.0579545	0.27052	0.814	0.829	1
STEAP3	0.0595999	0.133644	0.194	0.073	1
RPL13A	0.0599022	0.146184	0.996	1	1
NUCKS1	0.0612113	0.243421	0.985	0.976	1
SPECC1	0.0617844	0.102821	0.266	0.146	1
SORL1	0.0623089	0.26474	0.871	0.927	1
SLC35A1	0.0624442	0.103171	0.373	0.244	1
UQCRC2	0.062543	-0.131831	0.646	0.829	1
ARL6IP5	0.0626467	0.237065	0.882	0.951	1
YIPF3	0.0627099	-0.109583	0.787	0.951	1
ZBTB11	0.0629836	0.10824	0.205	0.366	1
WSCD2	0.063282	0.294966	0.715	0.659	1
CALM2	0.0633566	-0.104267	0.996	1	1
EIF6	0.0667227	-0.11535	0.779	0.927	1
TMEM230	0.0680012	0.203043	0.897	0.951	1
ATP6V0A1	0.0682399	-0.136457	0.852	0.976	1
MAGED2	0.0692377	-0.117559	0.92	1	1
ACTB	0.0695765	-0.185544	0.989	1	1
KCNE4	0.0698618	0.369353	0.357	0.268	1
COPZ1	0.0707197	-0.129127	0.924	1	1
FTH1P20	0.0707597	0.13907	0.992	1	1
TNS1	0.0716742	0.18336	0.373	0.268	1
KIF1A	0.0719299	0.218231	0.932	1	1
C15orf61	0.0720222	0.152472	0.802	0.927	1
TTC22	0.0723615	0.160827	0.483	0.39	1
PIPOX	0.0747466	0.230284	0.456	0.366	1
FICD	0.0759781	0.288388	0.772	0.829	1
SYT14	0.0760027	0.313805	0.795	0.951	1
HOPX	0.0766298	0.243775	0.548	0.488	1
FAM162A	0.0772978	0.237103	0.871	0.927	1
PRKACB	0.0773531	0.305238	0.779	0.707	1
HSD17B12	0.0785018	-0.100744	0.837	0.927	1
R3HDM4	0.0798443	0.248482	0.654	0.732	1
SIKE1	0.0799706	0.121506	0.43	0.683	1
KLHL7	0.0800619	0.115787	0.293	0.488	1
RPN1	0.0808035	-0.12619	0.935	1	1
DNAH5	0.0825902	0.136117	0.281	0.171	1
WDR3	0.0856973	0.132437	0.27	0.463	1
TRPM3	0.0857409	0.253869	0.601	0.537	1
RPS11	0.0859356	0.131695	1	1	1
EGR1	0.0861449	0.719531	0.768	0.902	1
VPS11	0.0881523	0.119341	0.49	0.805	1
ACADVL	0.088452	-0.115665	0.856	1	1
UHRF1BP1L	0.089113	0.107332	0.384	0.585	1
TOB1	0.0894587	0.346237	0.939	1	1
IL20RA	0.0899564	0.218699	0.529	0.439	1
RPS14	0.0902052	0.144251	1	1	1
UBC	0.0935181	0.121763	0.996	1	1
ANAPC16	0.0946396	0.158794	0.966	1	1
PSMB5	0.0954866	-0.126231	0.905	0.976	1
NEFM	0.0962054	0.25599	0.365	0.268	1
MAN1A2	0.0969518	0.208265	0.814	0.878	1
FAM105A	0.0969762	0.316296	0.791	0.805	1
PCDH7	0.0974613	0.18039	0.274	0.171	1
CNGA3	0.098717	0.107225	0.236	0.122	1
TSPYL1	0.0992478	0.173969	0.958	1	1
RPS23	0.0992557	0.151166	0.992	1	1
MT-ND4	0.100042	0.139264	1	1	1
CLCN3	0.102595	-0.142895	0.776	0.805	1
EIF3M	0.102669	0.24006	0.821	0.927	1
TTTY15	0.103097	0.153987	0.308	0.195	1
MAT2A	0.103598	-0.12563	0.669	0.805	1
MDFIC	0.104776	0.128807	0.213	0.122	1
MEIS2	0.105104	0.256153	0.894	0.951	1
IGSF1	0.105738	0.203595	0.274	0.171	1
G6PC2	0.105971	0.505101	0.719	0.732	1
PCDH9	0.106493	-0.11177	0.118	0.195	1
SARAF	0.107336	0.162994	0.97	1	1
ATG4C	0.108042	0.130075	0.19	0.098	1
DLG2	0.108568	0.296458	0.411	0.341	1
ZNF426	0.109244	0.100831	0.384	0.585	1
ASNS	0.110097	0.364929	0.84	0.902	1
CXXC5	0.112346	0.212439	0.814	0.902	1
REPS1	0.112489	0.231098	0.563	0.537	1
ZNF491	0.113106	0.156337	0.053	0.122	1
EIF3L	0.114025	0.175467	0.821	0.927	1
GRIA4	0.114227	0.224167	0.479	0.415	1
NUDT9	0.116375	0.211752	0.795	0.878	1
IL17RB	0.117313	0.179252	0.456	0.683	1
BTG3	0.117717	0.193187	0.981	1	1
ZADH2	0.117787	-0.104415	0.513	0.659	1
LNPK	0.118862	0.290924	0.677	0.732	1
PAX6	0.119068	-0.110702	0.985	1	1
ALOX5	0.119075	0.216585	0.658	0.634	1
RNF187	0.120271	0.199319	0.894	0.976	1
EDIL3	0.121492	0.141752	0.525	0.805	1
RDX	0.122309	0.251125	0.817	0.927	1
CNOT6L	0.122463	0.117037	0.471	0.78	1
UBXN4	0.123191	0.16725	0.97	1	1
RPL32	0.123659	0.118431	0.989	1	1
RPS27	0.124594	0.136902	1	1	1
PEBP1	0.125063	0.118441	0.989	1	1
ARMCX2	0.127114	0.105749	0.392	0.61	1
SMARCA5	0.128739	0.106783	0.753	0.951	1
RAB15	0.130503	0.18581	0.586	0.537	1
CYYR1	0.13241	0.229297	0.464	0.415	1
LINC00511	0.138507	0.190231	0.722	0.707	1
RPL14	0.138511	0.118679	0.966	0.976	1
PIGO	0.138681	0.113465	0.354	0.585	1
PPP1CB	0.138772	0.176708	0.989	1	1
RPLP0	0.140307	-0.106911	0.996	1	1
SPCS2	0.141807	0.116725	0.928	1	1
AES	0.142359	0.143763	0.951	1	1
OSBPL8	0.144797	0.272619	0.688	0.707	1
ENSG00000276736	0.145853	0.105194	0.7	0.854	1
RRAGB	0.146082	0.101029	0.437	0.659	1
RBP4	0.147257	0.492317	0.654	0.61	1
CASR	0.147607	0.239385	0.802	0.78	1
PSMC2	0.147793	-0.105922	0.776	0.927	1
CTSD	0.149252	0.128583	0.977	1	1
ANKRD34C	0.150396	0.109113	0.179	0.098	1
TOM1L1	0.150814	0.111144	0.54	0.829	1
FFAR4	0.153259	0.269863	0.384	0.317	1
MTMR9	0.154518	0.108995	0.38	0.585	1
ENSG00000277048	0.155014	0.144501	0.76	0.78	1
C21orf91	0.155473	0.165186	0.369	0.293	1
C14orf132	0.156353	0.20166	0.939	1	1
GTF3C1	0.157461	0.247562	0.798	0.878	1
ENO1	0.158628	0.159997	0.992	1	1
GLT8D2	0.159297	0.150068	0.251	0.171	1
MAP1B	0.159758	0.175482	0.981	1	1
SAR1A	0.16195	0.174578	0.92	0.951	1
ACTG1	0.162024	-0.197712	0.951	1	1
STX1A	0.162546	0.225729	0.92	1	1
NGRN	0.163139	0.106357	0.932	0.976	1
TBC1D22A	0.164831	0.254148	0.57	0.634	1
F8	0.165033	0.110704	0.148	0.073	1
UNC5B	0.165654	0.288274	0.548	0.585	1
WBP2	0.168169	0.152535	0.878	0.976	1
DNAJC22	0.168624	0.347437	0.43	0.366	1
CMBL	0.168636	0.112398	0.475	0.707	1
RNF6	0.170045	0.318207	0.665	0.683	1
PPP1R12A	0.170889	0.246629	0.73	0.659	1
AQP3	0.171622	0.315626	0.293	0.488	1
TMEM267	0.171743	0.109458	0.437	0.634	1
RPS25	0.172012	0.122049	1	1	1
HDAC9	0.172763	0.277041	0.544	0.512	1
NR0B1	0.173025	0.119513	0.673	0.902	1
ZNF222	0.175578	0.108584	0.144	0.073	1
EIF1	0.175638	0.130584	1	1	1
HACD3	0.176097	0.170983	0.909	0.927	1
SAT1	0.177097	0.118414	0.73	0.927	1
REEP5	0.178074	0.135985	0.954	1	1
LAPTM4A	0.178691	0.151565	0.954	1	1
MRAP2	0.178941	0.170011	0.418	0.634	1
KPNA5	0.183418	0.111819	0.365	0.537	1
LGALS8	0.184882	0.132531	0.498	0.732	1
ERLEC1	0.185163	0.194045	0.913	0.976	1
DEK	0.186727	0.112986	0.726	0.927	1
TOMM20	0.186829	0.193325	0.81	0.878	1
GPM6A	0.188523	0.288054	0.38	0.341	1
NLRP1	0.188727	0.12465	0.932	0.976	1
ABRACL	0.189718	0.170088	0.711	0.78	1
RP4-737E23.2	0.194818	0.114386	0.163	0.098	1
SESN1	0.196082	0.374276	0.593	0.61	1
ZMAT4	0.197321	0.104953	0.114	0.049	1
ETNK1	0.198425	0.246523	0.859	0.927	1
HERPUD1	0.199886	0.229602	0.928	1	1
CANX	0.199938	0.164677	0.973	1	1
TNPO1	0.200119	0.105934	0.559	0.78	1
POLK	0.201516	0.105068	0.445	0.634	1
PFKFB2	0.2018	0.225123	0.84	0.878	1
CDKN2AIPNL	0.203111	0.204889	0.688	0.756	1
ACTC1	0.203254	0.10337	0.331	0.244	1
TNFAIP8	0.204461	0.100481	0.289	0.195	1
HOOK1	0.205074	0.147129	0.654	0.78	1
APOL2	0.205097	0.118637	0.7	0.634	1
PTPRS	0.205887	0.14262	0.837	0.902	1
TMEM59	0.206726	0.1305	0.985	1	1
NCL	0.207926	0.10312	0.901	0.951	1
SLC6A6	0.20851	0.285247	0.791	0.902	1
RDH14	0.208974	0.106822	0.456	0.732	1
SOX4	0.210063	0.341171	0.631	0.659	1
SCG3	0.210181	0.146741	0.992	1	1
ARRDC3	0.211723	0.337087	0.837	0.878	1
ASPH	0.21176	-0.208122	0.806	0.951	1
NMRK1	0.212054	0.105123	0.608	0.878	1
FTL	0.212975	-0.211534	1	1	1
HABP4	0.21374	0.159213	0.654	0.732	1
PDCD4	0.214988	0.244129	0.913	1	1
TMCC3	0.216658	0.125327	0.456	0.683	1
PSAT1	0.218242	0.14339	0.338	0.488	1
CRYBG3	0.218642	0.104072	0.247	0.171	1
MYD88	0.222649	0.124585	0.255	0.39	1
SGMS1	0.222867	0.149387	0.388	0.585	1
RPL4	0.222963	0.100053	0.989	1	1
STX12	0.22613	0.130356	0.502	0.732	1
ERICH5	0.227795	0.152869	0.304	0.244	1
DACH2	0.229839	0.117996	0.266	0.195	1
RNF130	0.23163	0.157573	0.852	0.976	1
ACAT1	0.231919	0.1732	0.84	1	1
EIF4B	0.233235	0.165608	0.939	0.951	1
PATJ	0.233936	0.113318	0.612	0.854	1
TSHZ3	0.235164	0.184513	0.395	0.366	1
C7orf73	0.237807	0.126794	0.844	0.902	1
HMOX1	0.240846	0.274202	0.665	0.951	1
PFN2	0.240851	0.117254	0.962	1	1
SIN3A	0.243577	0.1214	0.346	0.512	1
CYP27A1	0.243597	0.175556	0.532	0.537	1
KIF21A	0.245062	0.204972	0.875	0.902	1
TPT1	0.245487	0.107245	1	1	1
LINC00839	0.246533	0.10559	0.236	0.171	1
COBLL1	0.246686	0.101759	0.559	0.78	1
TAF7	0.247516	0.244654	0.806	0.878	1
PIR	0.248639	0.216611	0.779	0.829	1
CRTAP	0.249945	0.119002	0.555	0.829	1
TTLL7	0.252884	0.118507	0.627	0.756	1
DUSP1	0.254956	-0.119598	0.837	0.951	1
NECTIN3	0.257646	0.138204	0.403	0.366	1
SLC35E3	0.257693	0.131302	0.38	0.293	1
NUCB2	0.258933	0.138076	0.97	1	1
SELENOW	0.260274	0.121916	0.878	1	1
TRAM1	0.260687	0.255362	0.844	0.951	1
MXRA7	0.261213	0.185361	0.909	0.951	1
DAD1	0.262172	-0.101168	0.977	1	1
2	0.262759	0.128242	0.274	0.39	1
ORC3	0.264477	0.130235	0.643	0.878	1
PSAP	0.264621	0.112104	1	1	1
NAA15	0.266357	0.141217	0.513	0.756	1
RIMKLA	0.26815	0.32764	0.593	0.732	1
SMAD9	0.268666	0.263914	0.696	0.707	1
RPL6	0.268732	0.106932	0.985	1	1
SRGAP2	0.269055	0.10588	0.536	0.463	1
AHCYL1	0.269719	0.242536	0.802	0.902	1
ZC3H3	0.272656	0.131319	0.65	0.732	1
SLC2A12	0.273534	0.126005	0.183	0.122	1
DNAJB1	0.274353	0.102419	0.662	0.902	1
GCGR	0.274623	0.178341	0.407	0.39	1
AC013275.2	0.275315	0.311332	0.479	0.488	1
OSTC	0.276857	0.126601	0.886	1	1
FAM172A	0.278665	0.145109	0.452	0.634	1
C2orf68	0.278804	0.187103	0.802	0.854	1
TMED10	0.280478	0.111786	0.981	1	1
NCK1	0.280648	0.199045	0.449	0.415	1
GNE	0.281972	0.107652	0.259	0.366	1
BBS2	0.283035	0.197699	0.597	0.634	1
RDH10	0.28431	0.103823	0.281	0.415	1
DPP6	0.28439	0.176697	0.878	0.927	1
DMRTA1	0.285008	0.105799	0.205	0.317	1
RPL12	0.286479	0.111767	0.973	1	1
TSPAN1	0.292232	0.256004	0.878	0.951	1
P4HB	0.294325	0.102643	0.985	1	1
G2E3	0.294461	0.153146	0.274	0.22	1
ME1	0.297596	0.226506	0.586	0.61	1
SLC35D3	0.298938	0.17912	0.411	0.366	1
ANKRD17	0.301348	0.159101	0.734	0.878	1
XBP1	0.302305	0.155563	0.966	1	1
TUBB2A	0.302506	0.208907	0.688	0.732	1
TAF9	0.3059	0.199904	0.764	0.854	1
EIF3E	0.30703	0.20774	0.897	0.927	1
TNFRSF11A	0.307311	0.16825	0.494	0.488	1
KEAP1	0.308442	0.100611	0.646	0.951	1
ZNF284	0.308515	0.113769	0.194	0.146	1
GRN	0.308593	0.116971	0.943	1	1
CCT4	0.309602	0.203895	0.833	0.951	1
PLCB4	0.309835	0.204026	0.7	0.659	1
RAVER2	0.31072	0.129068	0.304	0.415	1
CTC-429P9.3	0.313694	0.111785	0.361	0.537	1
HSPA9	0.315905	0.157815	0.939	1	1
MSANTD4	0.317744	0.101469	0.422	0.585	1
CRKL	0.31895	0.145944	0.49	0.707	1
COG6	0.319359	0.115662	0.536	0.732	1
KATNAL1	0.321164	0.213873	0.49	0.463	1
PEX5L	0.321415	0.256111	0.338	0.293	1
GUCY1B3	0.321985	0.11695	0.38	0.537	1
FTH1	0.322435	0.129757	1	1	1
GCC2	0.325354	0.164949	0.798	0.854	1
CCND2	0.325731	0.130832	0.586	0.707	1
ROBO2	0.325783	0.137171	0.734	0.951	1
FANCL	0.326423	0.122808	0.407	0.585	1
COQ3	0.327284	0.162567	0.198	0.293	1
SMPDL3A	0.332071	0.113263	0.544	0.78	1
M6PR	0.332968	0.191279	0.684	0.805	1
N6AMT1	0.33357	0.114941	0.289	0.415	1
TM9SF2	0.333693	0.110125	0.92	1	1
MAP4K5	0.333867	0.163572	0.502	0.756	1
MTMR2	0.335324	0.100478	0.384	0.512	1
RAB2A	0.335595	0.143127	0.916	1	1
EIF3H	0.338581	0.183326	0.859	0.976	1
DNAJA2	0.338862	0.179326	0.677	0.756	1
GPSM1	0.340558	0.242405	0.418	0.415	1
SLCO3A1	0.3409	0.104508	0.335	0.293	1
MRPS10	0.341165	0.103563	0.597	0.805	1
CNOT7	0.341302	0.173741	0.901	0.976	1
UNC5D	0.345558	0.172123	0.335	0.293	1
SPIN1	0.346498	0.120327	0.669	0.829	1
DHX9	0.346515	0.120489	0.608	0.756	1
GDAP2	0.346546	0.112312	0.308	0.415	1
GALC	0.347707	0.101008	0.411	0.561	1
ELAVL4	0.349259	0.22492	0.677	0.707	1
HUS1	0.35049	0.194417	0.354	0.341	1
ADRA2A	0.350992	0.10963	0.38	0.341	1
PRDX1	0.352173	0.135536	0.932	0.951	1
SLC39A8	0.355036	0.169818	0.24	0.195	1
SLIT1	0.355198	0.146457	0.395	0.366	1
CHN1	0.355538	0.302596	0.665	0.805	1
NFIC	0.355658	0.14748	0.776	0.927	1
OCIAD1	0.357556	0.12435	0.913	0.927	1
EIF3J-AS1	0.36226	0.126898	0.513	0.659	1
DIP2C	0.362682	0.139223	0.483	0.659	1
OCIAD2	0.365014	0.147348	0.894	0.951	1
KIDINS220	0.365189	0.106391	0.62	0.78	1
GSTO1	0.365998	0.165993	0.81	0.927	1
FNIP1	0.366492	0.199344	0.833	0.976	1
TMEM196	0.366605	0.14632	0.369	0.537	1
PDX1-AS1	0.366616	0.117696	0.285	0.244	1
SNX16	0.368362	0.101343	0.171	0.122	1
MCF2L2	0.372351	0.128239	0.376	0.512	1
ZBTB20	0.372418	0.171109	0.719	0.756	1
RNF168	0.372972	0.128703	0.452	0.439	1
LETMD1	0.374004	0.109531	0.464	0.585	1
LDHB	0.374129	0.266128	0.624	0.683	1
RPL31	0.374419	0.12787	0.996	1	1
RSL24D1	0.374899	0.146442	0.802	0.878	1
MTERF3	0.375499	0.118614	0.316	0.463	1
MARS	0.376419	0.199659	0.928	1	1
RNF157	0.37649	0.102228	0.331	0.488	1
TMEM39A	0.380691	0.117164	0.399	0.561	1
RASGEF1B	0.382388	0.255541	0.844	0.878	1
ALDOC	0.383427	0.250965	0.449	0.488	1
TSTD1	0.383603	0.138724	0.905	1	1
C16orf62	0.383889	0.104382	0.513	0.659	1
TERF2IP	0.38475	0.152947	0.943	1	1
RPS12	0.386871	0.121757	0.985	1	1
ADGRV1	0.388416	0.121286	0.407	0.561	1
SPR	0.390794	0.180807	0.681	0.805	1
TUBGCP2	0.391414	0.137981	0.665	0.854	1
SYNM	0.391687	0.169766	0.433	0.415	1
CDC5L	0.393788	0.210629	0.684	0.756	1
AP3M1	0.400423	0.137816	0.403	0.561	1
RGL1	0.401915	0.220291	0.631	0.659	1
MAP3K13	0.402467	0.167358	0.795	0.976	1
PIAS1	0.403535	0.262763	0.677	0.805	1
GOLGA3	0.406157	0.129913	0.692	0.756	1
MLH3	0.406202	0.152098	0.384	0.341	1
PTPRA	0.407063	0.108824	0.639	0.854	1
GEM	0.408155	0.250584	0.825	0.878	1
ZNF84	0.408822	0.150685	0.346	0.463	1
TMEM246	0.40963	0.185275	0.616	0.634	1
PIK3C2A	0.410869	0.115535	0.506	0.659	1
NCOA3	0.416071	0.222075	0.726	0.829	1
AMZ2P1	0.417397	0.109264	0.456	0.61	1
3	0.41767	0.104979	0.11	0.073	1
B3GNT5	0.418873	0.116519	0.304	0.244	1
TSEN15	0.421141	0.103693	0.673	0.951	1
TPRA1	0.421343	0.1345	0.433	0.634	1
EEF2	0.422395	0.102487	0.977	1	1
VAMP7	0.422785	0.145205	0.331	0.463	1
GOLPH3L	0.423031	0.152363	0.532	0.512	1
GORASP2	0.424121	0.145311	0.856	0.976	1
UBE2D1	0.42631	0.166834	0.335	0.317	1
MTCL1	0.427183	0.149518	0.186	0.146	1
ZNF638	0.428482	0.120739	0.726	0.854	1
UCHL5	0.428765	0.2065	0.57	0.634	1
C1D	0.429527	0.143197	0.73	0.732	1
TNS2	0.42999	0.106956	0.445	0.439	1
CCDC47	0.430554	0.168038	0.806	0.927	1
KLHL24	0.432104	0.102214	0.532	0.659	1
NCOR2	0.432835	0.102098	0.722	0.854	1
MIOS	0.433094	0.100786	0.232	0.317	1
GPNMB	0.433172	0.15481	0.285	0.268	1
YPEL3	0.433413	0.113216	0.772	0.854	1
GJD2	0.433925	0.106799	0.422	0.39	1
LIN7C	0.435463	0.110645	0.662	0.854	1
CBX5	0.437786	0.163967	0.886	0.976	1
FFAR1	0.438821	0.203578	0.837	0.878	1
ZNF350	0.43928	0.119637	0.232	0.195	1
DGKB	0.440571	0.103278	0.213	0.171	1
C5orf51	0.440983	0.100858	0.46	0.61	1
MAP2	0.442148	0.278734	0.764	0.829	1
KIF5C	0.443405	0.143963	0.764	0.854	1
RNF13	0.443619	0.135789	0.677	0.902	1
HARS2	0.44401	0.136496	0.365	0.512	1
LDLRAD4	0.450294	0.140446	0.285	0.268	1
ENO2	0.450493	0.121607	0.932	1	1
CFL2	0.451653	0.238771	0.711	0.829	1
SARS	0.451673	0.192753	0.954	1	1
TSPAN12	0.453644	0.341184	0.532	0.634	1
ST3GAL5	0.4538	0.163015	0.814	0.854	1
TGFBR3	0.454606	0.162786	0.688	0.756	1
COA5	0.454698	0.127039	0.612	0.805	1
ACO1	0.454916	0.102922	0.414	0.561	1
YIPF4	0.456075	0.162816	0.764	0.854	1
USP11	0.456936	0.101305	0.848	1	1
ATAD1	0.457952	0.114068	0.624	0.805	1
ELP4	0.459235	0.143606	0.551	0.707	1
TOR1AIP1	0.459485	0.108581	0.532	0.683	1
TRAPPC2L	0.463057	0.109635	0.901	0.927	1
DNM3	0.46417	0.114346	0.327	0.268	1
TULP4	0.464589	0.217873	0.825	0.902	1
TTC39B	0.46714	0.148848	0.335	0.317	1
MYH14	0.467888	0.105081	0.719	0.756	1
MRPL35	0.47156	0.103349	0.426	0.561	1
AARS	0.474212	0.176294	0.833	0.951	1
PHF21A	0.474696	0.107413	0.433	0.415	1
PLEKHM2	0.47472	0.107995	0.437	0.585	1
CTDSP2	0.476117	0.117241	0.673	0.878	1
DNAJB4	0.476475	0.140361	0.338	0.439	1
EPAS1	0.477897	0.173569	0.703	0.756	1
C10orf10	0.480852	0.197697	0.658	0.829	1
GYG1	0.481032	0.220424	0.757	0.951	1
TIGD6	0.48164	0.127218	0.202	0.171	1
MEIS1	0.482091	0.16928	0.738	0.805	1
GOLT1B	0.482502	0.11888	0.563	0.707	1
NKTR	0.483825	0.111206	0.738	0.902	1
PRKDC	0.485991	0.173643	0.768	0.78	1
ISOC1	0.486048	0.117321	0.574	0.78	1
APLP2	0.486822	0.111512	0.932	1	1
PDE8B	0.489581	0.207099	0.605	0.659	1
AP3B1	0.491029	0.237026	0.692	0.732	1
PKIB	0.492958	0.10781	0.73	0.854	1
IFT172	0.494588	0.110057	0.171	0.244	1
THAP4	0.494943	0.11203	0.753	0.854	1
SNX2	0.495661	0.106647	0.73	0.902	1
PTPRU	0.49852	0.101101	0.456	0.61	1
LRRC1	0.498545	0.178334	0.475	0.537	1
ROBO1	0.500204	0.121656	0.627	0.659	1
MYO3A	0.502298	0.101794	0.711	0.902	1
SRI	0.50251	0.202514	0.795	0.976	1
ATG4A	0.502815	0.111112	0.281	0.366	1
TRIM13	0.509809	0.139783	0.711	0.732	1
SESTD1	0.511468	0.190549	0.517	0.683	1
UMAD1	0.512924	0.167731	0.57	0.634	1
NCOA4	0.513349	0.122087	0.749	0.878	1
RCAN3	0.513414	0.149666	0.894	1	1
SMIM14	0.514373	0.136528	0.814	0.927	1
POU2F1	0.514932	0.113453	0.308	0.39	1
RAP1GDS1	0.515756	0.11569	0.715	0.854	1
ZNF204P	0.515783	0.163144	0.369	0.488	1
BET1	0.515889	0.108632	0.57	0.829	1
SMUG1	0.517872	0.110975	0.418	0.585	1
H2AFZ	0.518369	0.113663	0.905	0.951	1
NR1D1	0.520518	-0.1569	0.323	0.366	1
C1orf27	0.520728	0.118561	0.487	0.585	1
TBC1D24	0.520789	0.147449	0.513	0.561	1
PEX2	0.520943	0.102094	0.567	0.805	1
HSP90AA1	0.520993	0.188036	0.996	1	1
LUC7L3	0.52176	0.106141	0.856	0.951	1
CCDC90B	0.523022	0.1526	0.696	0.756	1
MCC	0.523383	0.185232	0.494	0.537	1
ICA1	0.525562	0.104007	0.863	0.951	1
CACUL1	0.528773	0.109976	0.7	0.927	1
MAGEF1	0.528796	0.11099	0.669	0.78	1
HNRNPK	0.529645	0.122969	0.92	1	1
RPS28	0.529709	0.133997	0.97	1	1
ABHD10	0.531918	0.107769	0.643	0.805	1
SLC1A4	0.532252	0.223521	0.612	0.683	1
DUSP26	0.534565	0.184626	0.795	0.902	1
SERP1	0.535257	0.105156	0.913	0.976	1
RBBP8	0.535723	0.242174	0.62	0.707	1
ZNF181	0.535746	0.150788	0.376	0.512	1
C22orf42	0.535967	0.138009	0.373	0.488	1
ABHD6	0.536609	0.103777	0.354	0.341	1
VDAC1	0.53833	0.10172	0.894	0.976	1
SEC23B	0.540074	0.101532	0.814	0.951	1
PSMD1	0.541429	0.11812	0.882	0.976	1
OFD1	0.541682	0.100414	0.563	0.537	1
RAB11FIP5	0.54301	0.122963	0.27	0.366	1
PPCS	0.543391	0.140804	0.711	0.854	1
EDN3	0.545412	0.312374	0.555	0.732	1
ZNF26	0.546773	0.126205	0.327	0.415	1
VPS50	0.547487	0.108304	0.293	0.366	1
PNRC2	0.548747	0.135052	0.62	0.829	1
TARDBP	0.549165	0.102774	0.715	0.829	1
SDCBP	0.549588	0.134662	0.863	1	1
EFNA5	0.550152	0.127859	0.681	0.902	1
DDIT3	0.550252	0.221836	0.814	0.951	1
AKTIP	0.551808	0.123828	0.502	0.683	1
SNX27	0.55365	0.135536	0.681	0.683	1
SLC7A1	0.554605	0.148662	0.726	0.927	1
AC016747.3	0.554841	0.112203	0.316	0.293	1
FANCF	0.555927	0.197076	0.559	0.659	1
TWF1	0.557555	0.234688	0.646	0.756	1
ATXN7L3B	0.5577	0.119646	0.715	0.854	1
MED9	0.558	0.132699	0.316	0.439	1
GGPS1	0.558352	0.104383	0.597	0.78	1
C11orf71	0.558435	0.129408	0.62	0.756	1
RAB1A	0.558812	0.100832	0.92	1	1
IQSEC1	0.561118	0.112763	0.551	0.537	1
TTC7B	0.561576	0.160187	0.521	0.61	1
CARS2	0.562351	0.110225	0.487	0.634	1
MIA3	0.562895	0.265626	0.711	0.878	1
BPIFC	0.563211	0.159153	0.183	0.244	1
CD59	0.564015	0.114064	0.954	1	1
HNRNPDL	0.564015	0.101856	0.954	1	1
MTHFD2	0.564459	0.139319	0.578	0.756	1
PPFIA1	0.565344	0.103377	0.593	0.78	1
IFNGR2	0.56602	0.106053	0.532	0.707	1
RUFY3	0.566876	0.12176	0.802	0.976	1
TMCO4	0.567328	0.104568	0.331	0.439	1
PTBP2	0.567337	0.153554	0.437	0.463	1
RAB3B	0.567896	0.132057	0.958	1	1
ABCA2	0.567918	0.139128	0.597	0.805	1
IL13RA1	0.567972	0.12108	0.433	0.415	1
SGPP2	0.56915	0.119715	0.567	0.78	1
CCT6A	0.569638	0.133413	0.825	0.902	1
ANO5	0.570614	0.117276	0.418	0.415	1
PRPS2	0.571049	0.132219	0.251	0.244	1
UNC50	0.571892	0.178122	0.802	0.902	1
FBXO21	0.571998	0.145899	0.662	0.805	1
FAM134B	0.572427	0.192358	0.567	0.634	1
DUSP11	0.573347	0.116072	0.392	0.537	1
PAPOLA	0.574277	0.15813	0.909	0.951	1
RAB39B	0.57578	0.118656	0.323	0.439	1
ACTR8	0.575982	0.124977	0.308	0.415	1
TMEM9B	0.576912	0.118679	0.795	0.878	1
PCP4	0.578065	0.220828	0.878	0.976	1
PSMA3	0.578226	0.109313	0.913	1	1
PEG3	0.579059	0.246392	0.536	0.732	1
MSI2	0.581461	0.10093	0.73	0.927	1
MTUS2	0.581788	0.104584	0.616	0.61	1
TCAF2	0.582893	0.102217	0.365	0.366	1
IFIT1	0.583085	0.155476	0.293	0.293	1
SLC44A1	0.587579	0.185311	0.608	0.634	1
PEX3	0.58767	0.10833	0.449	0.585	1
RAP1B	0.587962	0.14599	0.89	0.976	1
BBX	0.59045	0.118282	0.81	0.927	1
DNAJC1	0.591607	0.127603	0.844	0.976	1
RALGAPA2	0.591853	0.135621	0.468	0.488	1
BTF3L4	0.592365	0.148691	0.863	0.927	1
PPID	0.592522	0.102862	0.551	0.707	1
SNX14	0.594064	0.107376	0.665	0.707	1
EIF2AK2	0.594113	0.178585	0.521	0.659	1
PRKCA	0.594192	0.104791	0.513	0.634	1
GADD45G	0.599936	0.12516	0.544	0.61	1
BTBD10	0.600465	0.147791	0.452	0.585	1
IARS2	0.601089	0.119172	0.597	0.756	1
RNF2	0.608282	0.13707	0.601	0.585	1
CEBPZOS	0.609279	0.161758	0.639	0.756	1
CDH18	0.60965	0.150263	0.19	0.171	1
EPRS	0.609719	0.157965	0.871	0.927	1
ASCC1	0.609847	0.208342	0.445	0.488	1
SDAD1	0.611875	0.209291	0.567	0.707	1
MFSD14B	0.613533	0.141335	0.498	0.634	1
TENM3	0.615533	0.110445	0.323	0.415	1
HEBP1	0.61561	0.106508	0.449	0.488	1
USP22	0.616431	0.14621	0.863	0.976	1
ING2	0.618354	0.122022	0.384	0.415	1
ID4	0.619365	0.177225	0.913	1	1
TTC8	0.624126	0.189539	0.551	0.78	1
DDX3Y	0.62449	0.117164	0.24	0.22	1
CNKSR2	0.625424	0.12067	0.3	0.293	1
AARS2	0.625457	0.111039	0.19	0.171	1
NUDCD1	0.625535	0.123767	0.262	0.244	1
PLCXD3	0.626007	0.130625	0.779	0.878	1
VAMP2	0.627547	0.118906	0.985	1	1
GRIA2	0.628102	0.224218	0.464	0.512	1
RBBP4	0.629542	0.118242	0.817	0.976	1
C22orf39	0.629911	0.146105	0.692	0.683	1
CDK5RAP3	0.630265	0.133836	0.829	0.927	1
RGS16	0.630924	0.236937	0.548	0.634	1
VPS35	0.630986	0.128954	0.833	0.927	1
CMTM8	0.631822	0.103998	0.631	0.707	1
RTCA	0.631958	0.113162	0.544	0.585	1
REEP1	0.63199	0.129772	0.414	0.512	1
CYFIP2	0.633496	0.157153	0.567	0.756	1
NEUROD1	0.634324	0.146235	0.954	0.976	1
CSTF2	0.635636	0.103932	0.167	0.22	1
MIR7-3HG	0.636011	0.11533	0.753	0.976	1
NSG1	0.636122	0.115807	0.388	0.415	1
CLNS1A	0.638661	0.109501	0.635	0.829	1
AMPH	0.638965	0.111626	0.243	0.22	1
PFKM	0.640115	0.123511	0.684	0.707	1
RPA1	0.640555	0.120125	0.475	0.61	1
CLIP1	0.642411	0.163512	0.776	0.902	1
KCNQ2	0.642446	0.119521	0.452	0.634	1
PRKAG2	0.642549	0.229439	0.776	0.951	1
RALGDS	0.642965	0.149434	0.475	0.512	1
BMI1	0.643946	0.167022	0.62	0.732	1
C6orf48	0.645945	0.121967	0.825	0.927	1
ATXN10	0.645945	0.101733	0.814	1	1
ACOT13	0.646499	0.128958	0.745	0.878	1
DCUN1D4	0.647841	0.170019	0.688	0.805	1
MT2A	0.647862	0.319657	0.722	0.854	1
PRIM1	0.648396	0.115109	0.236	0.22	1
SDF2	0.649654	0.119197	0.688	0.878	1
KAT2B	0.650126	0.118385	0.38	0.439	1
PTPN2	0.652968	0.136115	0.43	0.585	1
SLC2A2	0.654475	0.122583	0.255	0.244	1
ERGIC2	0.654668	0.163497	0.688	0.78	1
SIX2	0.654714	0.144558	0.365	0.39	1
SNX8	0.65475	0.10219	0.395	0.415	1
JKAMP	0.657388	0.147833	0.764	0.902	1
CHAC1	0.65799	0.109259	0.388	0.366	1
CCDC74B	0.658903	0.119647	0.635	0.732	1
SNAP91	0.659637	0.128054	0.536	0.659	1
TNKS2	0.660501	0.186288	0.589	0.61	1
CEP68	0.660853	0.11631	0.308	0.39	1
VMP1	0.664429	0.177838	0.654	0.878	1
TBK1	0.665819	0.203485	0.479	0.634	1
SPATS2	0.666406	0.131363	0.422	0.561	1
SLC7A5	0.666928	0.140715	0.7	0.902	1
FAM92A	0.667316	0.100672	0.521	0.683	1
ENTPD3	0.667563	0.215314	0.605	0.634	1
HAUS3	0.667593	0.101281	0.186	0.171	1
AFF4	0.668137	0.11486	0.745	0.902	1
CNRIP1	0.668278	0.136358	0.559	0.732	1
ZHX1	0.668278	0.110706	0.567	0.683	1
NDRG4	0.668997	0.250942	0.597	0.683	1
MINA	0.674638	0.137727	0.426	0.561	1
B3GNT9	0.674934	0.110183	0.494	0.634	1
NFASC	0.675702	0.140469	0.726	0.805	1
GADD45A	0.676986	0.127257	0.62	0.78	1
RAD1	0.677165	0.174214	0.468	0.634	1
TCF4	0.67923	0.100565	0.487	0.585	1
RNF146	0.679244	0.166182	0.441	0.463	1
ARV1	0.679768	0.164131	0.414	0.463	1
NQO1	0.681401	0.200626	0.437	0.585	1
PTCD2	0.683438	0.144977	0.338	0.341	1
SIAH1	0.684657	0.140898	0.464	0.537	1
FBXO3	0.688664	0.218867	0.605	0.732	1
SLC26A2	0.689746	0.14982	0.426	0.415	1
AKT3	0.691987	0.187931	0.62	0.683	1
MRPS27	0.693747	0.11352	0.487	0.512	1
BAIAP2	0.693844	0.153306	0.612	0.78	1
GNPDA2	0.695014	0.14836	0.46	0.585	1
CABP7	0.695014	0.102378	0.475	0.488	1
MPP1	0.695263	0.149422	0.555	0.634	1
TFB2M	0.69677	0.12077	0.293	0.293	1
TENM4	0.698698	0.102744	0.285	0.268	1
RAB6A	0.699109	0.104519	0.833	0.951	1
C6orf203	0.701378	0.147209	0.445	0.537	1
PDCD6IP	0.701425	0.143876	0.643	0.829	1
ST8SIA5	0.702244	0.103937	0.289	0.341	1
RC3H1	0.703793	0.138967	0.574	0.683	1
EBAG9	0.704768	0.117311	0.597	0.634	1
STXBP1	0.706658	0.141656	0.928	1	1
PGM2	0.707231	0.126036	0.251	0.244	1
RCN2	0.707666	0.213243	0.696	0.829	1
SYNJ2BP	0.707951	0.135932	0.798	0.927	1
PCBP1-AS1	0.710395	0.14399	0.521	0.585	1
SCOC	0.71081	0.123181	0.882	1	1
KTN1	0.713801	0.122111	0.966	1	1
HSPA4	0.714783	0.134919	0.776	0.927	1
URGCP	0.715052	0.141989	0.563	0.634	1
CXADR	0.716081	0.2306	0.57	0.683	1
LINC00643	0.71671	0.208434	0.46	0.512	1
RBM3	0.717559	0.159828	0.715	0.829	1
TCEA1	0.71784	0.107237	0.867	0.951	1
SLC30A7	0.719135	0.104318	0.46	0.561	1
CPNE4	0.719908	0.233999	0.464	0.537	1
EPS15	0.720966	0.172845	0.711	0.805	1
ALDH6A1	0.722263	0.141508	0.407	0.439	1
MIR568	0.722567	0.113909	0.369	0.439	1
EFCAB14	0.724451	0.124605	0.612	0.78	1
TRIM2	0.725407	0.167713	0.722	0.756	1
REPS2	0.725677	0.176426	0.217	0.268	1
DDIT4	0.727112	0.175086	0.418	0.512	1
RP4-635E18.8	0.728701	0.120579	0.426	0.463	1
SYBU	0.728825	0.255114	0.513	0.659	1
TMEM116	0.730442	0.123923	0.281	0.366	1
TM2D1	0.730793	0.110711	0.791	0.927	1
MT1X	0.733786	0.389484	0.749	0.927	1
PRUNE2	0.735028	0.121272	0.741	0.902	1
SUMO1	0.735059	0.104602	0.867	0.951	1
ME3	0.735194	0.210884	0.513	0.683	1
FAM229B	0.737446	0.147248	0.555	0.683	1
ZNF37BP	0.738428	0.120875	0.38	0.439	1
KBTBD2	0.739655	0.101481	0.452	0.537	1
ATRNL1	0.740843	0.191152	0.487	0.537	1
[truncated: 277 more rows]
