# Supplementary material for: β-cell-specific deletion of PFKFB3 restores cell fitness competition and physiological replication under diabetogenic stress
Source: Commun Biol. 2022 Mar 22;5:248. doi: 10.1038/s42003-022-03209-y (PMC8941137; doi:10.1038/s42003-022-03209-y)
Supplement: Supplementary file 6 — Supplementary Data 3 [file 42003_2022_3209_MOESM6_ESM.xlsx]

## Sheet: Supplementary Data File 3
Supplementary Data File 3 - LDHA-positive- vs LDHA-negative β-cell comparison in non-diabetic donors
	p_val	avg_logFC	pct.1	pct.2	p_val_adj
LDHA	1.64115e-66	0.951997	1	0	7.66301e-62
GC	3.66841e-22	1.33405	0.642	0.105	1.71289e-17
TM4SF4	7.99423e-22	1.7322	0.687	0.152	3.73275e-17
MUC13	8.86764e-22	0.45915	0.463	0.03	4.14057e-17
LOXL4	5.54218e-21	1.75516	0.627	0.122	2.58781e-16
GPR119	6.60562e-21	0.2157	0.507	0.046	3.08436e-16
ARX	1.85816e-19	0.170481	0.507	0.059	8.67632e-15
TMEM236	6.86173e-19	0.305114	0.493	0.059	3.20395e-14
DMD	8.29635e-19	0.115514	0.478	0.051	3.87382e-14
DPP4	1.06882e-18	0.352359	0.478	0.051	4.99066e-14
POPDC3	2.38413e-18	0.158359	0.358	0.013	1.11322e-13
VIM	8.3122e-18	1.00827	0.642	0.173	3.88122e-13
F10	1.41402e-17	0.52617	0.597	0.127	6.60251e-13
FXYD3	3.18092e-17	0.246524	0.552	0.097	1.48527e-12
PAPPA2	4.05584e-17	0.313437	0.433	0.046	1.89379e-12
TMEM176A	1.24216e-16	0.800327	0.701	0.27	5.80002e-12
MAOB	1.33853e-16	0.219019	0.418	0.042	6.24999e-12
SERPINA1	2.62694e-16	1.11674	0.493	0.076	1.2266e-11
PTPRT	1.38665e-15	0.187692	0.388	0.038	6.47467e-11
CD36	2.79576e-15	0.50321	0.403	0.051	1.30542e-10
MBOAT4	3.22882e-15	0.22191	0.433	0.059	1.50763e-10
MRC1	4.13642e-15	0.536369	0.478	0.08	1.93142e-10
APOH	8.75685e-15	0.366129	0.403	0.051	4.08883e-10
VIL1	1.01666e-14	0.341891	0.403	0.051	4.74711e-10
S100A10	1.0975e-14	0.30499	0.567	0.131	5.12458e-10
ADGRG5	1.12668e-14	0.130948	0.373	0.038	5.2608e-10
KCTD12	2.52538e-14	0.312679	0.597	0.165	1.17918e-09
SYNDIG1	2.76212e-14	0.206114	0.373	0.038	1.28972e-09
TMEM86B	4.45258e-14	0.147588	0.478	0.089	2.07904e-09
TMEM176B	5.41591e-14	0.934766	0.731	0.35	2.52885e-09
SERPINA10	5.77279e-14	0.12372	0.284	0.013	2.69549e-09
GPC6	7.78677e-14	0.214798	0.418	0.063	3.63588e-09
PRSS3	1.12979e-13	0.166212	0.328	0.03	5.27534e-09
MYRF	1.65357e-13	0.136491	0.418	0.068	7.72103e-09
SH3RF1	1.84253e-13	0.130927	0.463	0.084	8.60333e-09
CRH	2.04558e-13	0.547005	0.358	0.042	9.55142e-09
PTGER4	2.12926e-13	0.174211	0.269	0.013	9.94216e-09
FABP5	2.85946e-13	0.220201	0.552	0.148	1.33517e-08
FAP	1.04168e-12	0.349683	0.463	0.11	4.8639e-08
GCG	1.04721e-12	2.58363	0.896	0.743	4.88972e-08
TTR	1.42176e-12	1.61092	1	0.962	6.63864e-08
DOK4	1.54141e-12	0.251264	0.507	0.114	7.19731e-08
TTLL12	2.11733e-12	0.186669	0.582	0.169	9.88646e-08
ELF3	3.91458e-12	0.347055	0.731	0.287	1.82783e-07
QDPR	6.56187e-12	0.584729	0.97	0.743	3.06394e-07
CSGALNACT1	9.90079e-12	0.219413	0.373	0.059	4.62298e-07
NPNT	9.92289e-12	0.226916	0.358	0.055	4.63329e-07
INHBA	1.22237e-11	0.145654	0.567	0.156	5.70759e-07
FXYD5	1.55004e-11	0.363985	0.537	0.16	7.23762e-07
CLU	1.79832e-11	1.08827	0.955	0.928	8.3969e-07
KIF12	2.77995e-11	0.116842	0.537	0.152	1.29804e-06
INS	2.79816e-11	-0.499927	1	1	1.30654e-06
SMIM24	3.23054e-11	0.419684	0.582	0.19	1.50844e-06
FEV	3.58958e-11	0.302171	0.552	0.186	1.67608e-06
PLS1	5.75334e-11	0.303765	0.896	0.456	2.68641e-06
TMEM45B	6.1952e-11	0.128489	0.254	0.021	2.89272e-06
RHOC	6.32808e-11	0.16192	0.418	0.089	2.95477e-06
SPOCK3	6.63975e-11	0.208603	0.373	0.072	3.1003e-06
USH1C	7.15517e-11	0.342251	0.552	0.181	3.34096e-06
MYO10	7.50421e-11	0.341101	0.403	0.084	3.50394e-06
ADGRG2	1.09662e-10	0.314507	0.448	0.122	5.12047e-06
GPER1	1.17427e-10	0.103387	0.299	0.038	5.48303e-06
NEDD9	1.33487e-10	0.230684	0.478	0.127	6.23292e-06
REG4	1.46722e-10	0.384047	0.284	0.034	6.85087e-06
IGFBP2	1.81916e-10	0.485377	0.687	0.308	8.4942e-06
ERBB3	2.03627e-10	0.164989	0.343	0.059	9.50797e-06
ZFP36	2.67514e-10	0.204942	0.597	0.203	1.2491e-05
SPTSSB	3.17202e-10	0.391649	0.493	0.139	1.48111e-05
RGS4	3.55487e-10	0.794384	0.701	0.384	1.65988e-05
CNIH3	5.02955e-10	0.133322	0.418	0.097	2.34845e-05
LMCD1	8.06673e-10	0.240885	0.418	0.101	3.7666e-05
WDR20	1.31009e-09	0.204073	0.657	0.245	6.11719e-05
LDB2	1.79816e-09	0.114566	0.239	0.025	8.39615e-05
KCNIP1	2.19827e-09	0.153968	0.284	0.042	0.000102644
KLHL41	2.74159e-09	0.178076	0.358	0.08	0.000128013
PLIN3	2.85053e-09	0.12136	0.403	0.097	0.0001331
HMGB3	3.44571e-09	0.302335	0.642	0.308	0.00016089
KCNA5	3.72446e-09	0.193058	0.507	0.152	0.000173906
IRX2	3.87781e-09	0.133233	0.418	0.118	0.000181066
CDO1	4.14878e-09	0.114814	0.194	0.013	0.000193719
PDK4	4.59862e-09	0.855076	0.776	0.485	0.000214723
HIGD1A	5.07611e-09	0.445307	0.97	0.73	0.000237019
FAM110B	5.3052e-09	0.172184	0.493	0.165	0.000247716
IMPA2	6.79564e-09	0.104722	0.328	0.063	0.000317309
ANXA4	8.0069e-09	0.228835	0.567	0.203	0.000373866
SLC6A19	8.14532e-09	0.153841	0.254	0.034	0.000380329
CAMK2G	8.43855e-09	0.381229	0.672	0.346	0.000394021
SLC38A4	8.47799e-09	0.203207	0.567	0.215	0.000395863
SPATS2L	9.87629e-09	0.180467	0.537	0.198	0.000461154
TPD52L1	1.23601e-08	0.167486	0.313	0.063	0.000577128
GALNT13	1.42364e-08	0.128694	0.343	0.08	0.000664742
AOX1	1.60734e-08	0.10171	0.269	0.042	0.000750517
GLS	1.65933e-08	0.365806	0.821	0.506	0.000774791
TAGLN2	1.99384e-08	0.418628	0.985	0.869	0.000930983
ITPR1	2.19614e-08	0.116183	0.448	0.135	0.00102544
ASS1	2.76473e-08	0.232296	0.627	0.257	0.00129094
BID	2.7866e-08	0.191239	0.537	0.211	0.00130115
UCP2	2.84148e-08	0.301577	0.463	0.152	0.00132677
COTL1	2.93216e-08	0.26808	0.731	0.35	0.00136911
CACNB2	3.13636e-08	0.314984	0.806	0.498	0.00146446
GRIA3	3.70888e-08	0.353195	0.716	0.418	0.00173179
PLPPR1	3.80674e-08	0.147517	0.254	0.042	0.00177748
ARFGEF3	4.97357e-08	0.494501	0.925	0.835	0.00232231
HPS1	5.76101e-08	0.363537	0.851	0.561	0.00268999
BACE2	5.89705e-08	0.186965	0.507	0.169	0.00275351
CYSTM1	6.67224e-08	0.42399	1	0.92	0.00311547
CRYBA2	7.99868e-08	1.13707	0.896	0.713	0.00373482
SPINT2	8.70022e-08	0.343273	0.985	0.966	0.00406239
CD82	1.08736e-07	0.287064	0.597	0.291	0.0050772
CNN3	1.13301e-07	0.153053	0.433	0.139	0.00529036
HS3ST3B1	1.29917e-07	0.107215	0.269	0.051	0.00606621
GLUL	1.44402e-07	0.334689	0.776	0.464	0.00674255
RBM47	1.46354e-07	0.182863	0.746	0.443	0.0068337
VSTM2A	1.64266e-07	0.121437	0.164	0.013	0.00767006
ELL2	1.65613e-07	0.288027	0.925	0.747	0.00773295
GYG2	1.89273e-07	0.130547	0.313	0.076	0.00883772
MFSD3	3.14323e-07	0.140794	0.657	0.321	0.0146767
SLC40A1	3.15476e-07	0.356932	0.582	0.266	0.0147305
CPNE8	3.19656e-07	0.164068	0.582	0.236	0.0149257
ATG12	3.21456e-07	0.204126	0.896	0.586	0.0150097
NECAB2	3.40064e-07	0.101256	0.403	0.127	0.0158786
DUSP3	3.40423e-07	0.29402	0.97	0.709	0.0158954
PLCE1	3.79375e-07	0.461997	0.493	0.194	0.0177142
ZSWIM7	4.30025e-07	0.219277	0.806	0.477	0.0200792
EZR	4.44415e-07	0.553985	0.866	0.738	0.020751
PRELID1	4.82466e-07	0.239199	0.955	0.776	0.0225278
TM4SF1	4.88799e-07	0.323454	0.239	0.046	0.0228235
GPX3	5.07039e-07	0.501034	0.925	0.793	0.0236752
CLIC1	5.09514e-07	0.293201	1	0.865	0.0237907
ARRDC4	5.99498e-07	0.165601	0.403	0.135	0.0279924
STARD3	6.20845e-07	0.190246	0.672	0.346	0.0289891
VGF	6.23639e-07	0.200093	0.896	0.764	0.0291196
CEACAM1	6.39219e-07	0.177325	0.388	0.127	0.029847
HLA-E	6.4374e-07	0.395776	0.94	0.738	0.0300582
SMOC1	8.56256e-07	0.141303	0.418	0.148	0.0399812
KCNH6	8.71212e-07	0.137631	0.463	0.177	0.0406795
IDH2	8.76718e-07	0.137981	0.522	0.211	0.0409366
RAP1GAP	9.00501e-07	0.242671	0.97	0.7	0.0420471
LAMB1	9.12942e-07	0.219609	0.448	0.194	0.042628
KRTCAP3	9.68712e-07	0.10197	0.403	0.135	0.0452321
PFKP	1.03765e-06	0.242446	0.701	0.392	0.0484509
DAPK2	1.04695e-06	0.162006	0.642	0.312	0.0488852
ENTPD6	1.06972e-06	0.220121	0.791	0.46	0.0499485
ITPK1	1.19939e-06	0.103547	0.687	0.363	0.056003
PDZK1	1.20578e-06	0.113291	0.299	0.08	0.0563016
CD44	1.21669e-06	0.123607	0.537	0.203	0.0568108
CYC1	1.24462e-06	0.282507	0.985	0.772	0.0581152
ALDH1A1	1.50554e-06	0.570021	0.97	0.966	0.0702982
ANK2	1.57962e-06	0.10053	0.358	0.114	0.0737574
PTP4A1	1.65331e-06	0.360694	0.925	0.772	0.0771981
MAPKAPK3	1.83012e-06	0.215287	0.746	0.392	0.0854538
TIMM21	1.8718e-06	0.147132	0.493	0.203	0.0873998
PYGB	1.88768e-06	0.129325	0.791	0.397	0.0881413
CCDC50	2.0128e-06	0.153166	0.761	0.426	0.0939835
GLRX	2.10591e-06	0.12794	0.567	0.257	0.0983313
MTMR11	2.17654e-06	0.104276	0.403	0.139	0.101629
CNKSR3	2.26185e-06	0.166686	0.597	0.278	0.105613
FCGRT	2.2975e-06	0.159564	0.746	0.397	0.107277
TUBA1B	2.61522e-06	0.298388	0.985	0.941	0.122112
SQRDL	2.65313e-06	0.122195	0.448	0.173	0.123883
RAP2B	2.96497e-06	0.173614	0.657	0.333	0.138443
NDST1	3.10163e-06	0.129326	0.493	0.198	0.144824
TUBA1A	3.14699e-06	0.370363	1	0.954	0.146942
KRT8	3.41519e-06	0.368199	0.985	0.924	0.159465
STIP1	3.527e-06	0.235544	0.955	0.662	0.164686
AKAP1	3.56558e-06	0.131486	0.552	0.241	0.166488
HACD1	3.62605e-06	0.157845	0.597	0.287	0.169311
RAB4B	4.15334e-06	0.140032	0.836	0.532	0.193932
CCDC86	4.2435e-06	0.18981	0.716	0.384	0.198142
PFN1	4.43121e-06	0.209199	1	0.975	0.206906
IBA57	5.19852e-06	0.127478	0.343	0.118	0.242735
SERPINB1	5.225e-06	0.267087	0.821	0.536	0.243971
LASP1	5.44419e-06	0.139621	0.701	0.384	0.254206
KCTD14	5.47142e-06	0.102519	0.299	0.08	0.255477
CSRP1	5.6628e-06	0.270368	0.925	0.658	0.264413
CYB561A3	5.7454e-06	0.102555	0.642	0.321	0.26827
NRBP1	5.75388e-06	0.24281	0.896	0.57	0.268666
AAR2	5.90302e-06	0.101246	0.612	0.3	0.27563
SLC7A8	6.01394e-06	0.47067	0.985	0.932	0.280809
PAFAH1B1	6.21814e-06	0.22018	0.836	0.603	0.290344
DNPH1	6.2245e-06	0.164707	0.821	0.515	0.290641
PALLD	6.40028e-06	0.344019	0.776	0.481	0.298848
C16orf45	6.42645e-06	0.210344	0.776	0.506	0.30007
HMOX2	6.51483e-06	0.227741	0.851	0.536	0.304197
TEX30	6.52194e-06	0.206807	0.627	0.325	0.304529
TP53I3	7.01576e-06	0.11176	0.537	0.236	0.327587
CHGA	7.52446e-06	0.371466	1	0.983	0.35134
BNIP3	7.69156e-06	0.172639	0.955	0.831	0.359142
SLC3A2	7.72306e-06	0.254809	0.97	0.92	0.360613
MRM2	7.73717e-06	0.17431	0.597	0.283	0.361272
GALE	7.74709e-06	0.17444	0.403	0.16	0.361735
SUPT7L	7.80432e-06	0.126673	0.716	0.392	0.364407
LCLAT1	8.05801e-06	0.137997	0.701	0.397	0.376253
CD99L2	8.28375e-06	0.160081	0.761	0.439	0.386793
FOSL2	8.29539e-06	0.181073	0.552	0.27	0.387337
MT-RNR2	8.52638e-06	-0.298948	1	1	0.398122
TUBGCP4	8.59851e-06	0.10335	0.463	0.186	0.40149
IAPP	9.04005e-06	-0.645629	0.97	0.983	0.422107
LRRC57	9.23205e-06	0.124065	0.657	0.325	0.431072
ABHD15	9.4297e-06	0.16942	0.448	0.198	0.440301
CHCHD7	9.54956e-06	0.23312	0.881	0.612	0.445898
DCTPP1	9.61869e-06	0.147152	0.716	0.405	0.449125
GNAS	1.07678e-05	-0.274185	1	1	0.502781
CECR5	1.0826e-05	0.127515	0.672	0.342	0.505498
PLP2	1.11226e-05	0.237899	0.925	0.831	0.519347
FGF12	1.12637e-05	0.17949	0.687	0.38	0.525935
GNG5	1.13472e-05	0.202657	0.881	0.599	0.529837
DOPEY2	1.15755e-05	0.111803	0.373	0.135	0.540494
MANF	1.17977e-05	0.116387	0.836	0.511	0.550872
MPC2	1.20183e-05	0.297394	0.97	0.814	0.561171
CHKA	1.27094e-05	0.124116	0.642	0.312	0.593439
POLR2H	1.28668e-05	0.11165	0.791	0.422	0.600787
KANK1	1.31568e-05	0.119596	0.373	0.143	0.614332
PPP1CA	1.35508e-05	0.186315	0.955	0.776	0.632726
GOLM1	1.3669e-05	0.18987	0.746	0.43	0.638245
HIF1AN	1.4397e-05	0.215802	0.776	0.506	0.67224
DIAPH1	1.45735e-05	0.110707	0.716	0.426	0.680482
H1F0	1.47939e-05	0.218117	0.896	0.641	0.690771
PLOD3	1.50481e-05	0.171	0.851	0.549	0.70264
MROH1	1.53101e-05	0.148609	0.701	0.414	0.714876
RPS6KA3	1.58726e-05	0.250007	0.701	0.46	0.741138
PPP1R15A	1.60348e-05	0.190964	0.821	0.544	0.748712
SLC12A8	1.80605e-05	0.135833	0.478	0.219	0.843299
DSG2	1.83449e-05	0.115395	0.597	0.283	0.856577
MVP	1.86793e-05	0.21521	0.746	0.43	0.872195
SSX2IP	1.87063e-05	0.147285	0.612	0.329	0.873454
PRR26	1.87516e-05	0.101647	0.433	0.173	0.875567
RNF216	1.87532e-05	0.149822	0.791	0.485	0.875643
H2AFY2	1.93103e-05	0.134864	0.642	0.338	0.901656
KIAA0895	1.96287e-05	0.104887	0.463	0.211	0.916521
STOML2	1.9848e-05	0.18142	0.836	0.57	0.926764
NR4A1	1.9999e-05	0.334021	0.716	0.447	0.933811
KRCC1	2.06029e-05	0.107714	0.716	0.392	0.962012
NUP160	2.09827e-05	0.145066	0.597	0.321	0.979744
CFC1	2.10655e-05	0.229369	0.985	0.958	0.983613
CTNND1	2.14257e-05	0.132387	0.955	0.671	1
KCNJ8	2.26685e-05	0.155897	0.522	0.232	1
NOL7	2.30925e-05	0.163938	0.985	0.806	1
CSNK2B	2.3532e-05	0.115941	0.985	0.726	1
DPAGT1	2.59573e-05	0.143431	0.716	0.388	1
HADH	2.61758e-05	-0.404524	0.97	0.979	1
BAK1	2.68603e-05	0.111364	0.343	0.131	1
ELP6	2.76231e-05	0.164671	0.687	0.405	1
CALCOCO2	2.88755e-05	0.284652	0.955	0.781	1
YWHAH	2.96281e-05	0.266145	1	0.937	1
MORN2	3.06477e-05	0.106297	0.612	0.316	1
CRB3	3.06738e-05	0.113534	0.806	0.464	1
SLC6A4	3.07494e-05	0.200937	0.418	0.186	1
CALM1	3.0916e-05	0.221881	1	0.996	1
MATN2	3.14874e-05	0.128671	0.463	0.203	1
ABI1	3.1669e-05	0.155993	0.791	0.502	1
CCT5	3.18519e-05	0.230134	0.955	0.759	1
GORASP1	3.2237e-05	0.154188	0.627	0.338	1
SLC41A2	3.22927e-05	0.11103	0.761	0.435	1
TPM4	3.29359e-05	0.286834	0.881	0.608	1
TOMM34	3.37681e-05	0.157288	0.806	0.481	1
GAPDH	3.45152e-05	0.245524	1	1	1
SQSTM1	3.47516e-05	0.233989	1	0.979	1
FAM96A	3.56526e-05	0.145927	0.806	0.506	1
CIAPIN1	3.56844e-05	0.180943	0.687	0.371	1
TTC9C	3.61382e-05	0.111211	0.627	0.371	1
SORT1	3.78022e-05	0.214719	0.806	0.553	1
P2RX4	3.78839e-05	0.155395	0.746	0.451	1
UTP4	3.83484e-05	0.223998	0.716	0.464	1
FUCA2	3.84804e-05	0.25731	0.91	0.764	1
MAOA	3.94742e-05	0.120403	0.358	0.135	1
SLC25A44	4.08549e-05	0.13943	0.612	0.346	1
PPP2R5D	4.10433e-05	0.117996	0.627	0.333	1
SCD5	4.13138e-05	-0.354036	0.761	0.886	1
RCN1	4.27358e-05	0.212139	1	0.768	1
ELOVL1	4.35092e-05	0.194906	0.836	0.603	1
AAED1	4.41678e-05	0.156327	0.896	0.709	1
CAMK2D	4.46177e-05	0.135498	0.806	0.536	1
MAPRE1	4.57488e-05	0.282132	0.985	0.865	1
SLC9A3R1	4.57777e-05	0.173767	0.91	0.629	1
KRT18	4.70585e-05	0.251856	0.94	0.823	1
RNPS1	4.8313e-05	0.22628	0.955	0.81	1
SERPINE2	5.15956e-05	0.262822	0.672	0.388	1
IL17RC	5.23666e-05	0.105684	0.582	0.283	1
CBR4	5.27411e-05	0.178441	0.746	0.451	1
VPS25	5.54423e-05	0.217848	0.821	0.582	1
HDAC1	5.60946e-05	0.213066	0.851	0.616	1
CPPED1	5.6135e-05	0.163004	0.507	0.245	1
ASXL3	5.63965e-05	0.13597	0.403	0.19	1
IDNK	5.8082e-05	0.10108	0.612	0.329	1
RPS18	5.81434e-05	-0.249807	1	1	1
RBM8A	5.88048e-05	0.203779	0.925	0.722	1
TNFRSF12A	5.96902e-05	0.180774	0.866	0.599	1
TOX4	5.98864e-05	0.201415	0.896	0.751	1
NEAT1	6.39651e-05	0.530719	0.746	0.506	1
BRD4	6.63831e-05	0.101312	0.761	0.519	1
MAPK1IP1L	6.7264e-05	0.243239	0.97	0.819	1
CHGB	6.77597e-05	0.275985	1	0.992	1
GALK2	6.77976e-05	0.138726	0.612	0.342	1
FAR1	6.78857e-05	0.138192	0.627	0.354	1
PACSIN2	7.02857e-05	0.309665	0.776	0.456	1
ATIC	7.04448e-05	0.208814	0.776	0.511	1
SLC7A14	7.08806e-05	0.152502	0.493	0.249	1
ID1	7.10842e-05	0.303054	0.955	0.7	1
LPGAT1	7.14959e-05	0.132763	0.627	0.354	1
CROT	7.16613e-05	0.176065	0.373	0.148	1
SLC2A1	7.2359e-05	0.299583	0.716	0.485	1
FAM84A	7.29326e-05	0.10184	0.463	0.215	1
EIF2S1	7.34167e-05	0.219698	0.91	0.608	1
LINC00261	7.35316e-05	0.144974	0.657	0.397	1
HSD17B10	7.60896e-05	0.202218	0.955	0.781	1
FXYD6	7.61748e-05	0.196107	0.896	0.684	1
TPI1	7.62773e-05	0.252552	1	0.949	1
RPL34	7.68195e-05	-0.259716	1	0.987	1
ARPC5L	7.70034e-05	0.141267	0.851	0.549	1
PCSK1	7.70508e-05	-0.454094	0.985	0.962	1
DHX16	7.86084e-05	0.149257	0.642	0.376	1
LIMA1	7.89084e-05	0.14773	0.597	0.354	1
PLAC8	7.90743e-05	0.150834	0.716	0.456	1
DAP	8.13132e-05	0.275385	0.955	0.844	1
INTS7	8.30402e-05	0.160594	0.552	0.304	1
TMEM184C	8.40611e-05	0.126739	0.627	0.354	1
RSRC2	8.60978e-05	0.180456	0.896	0.738	1
MCOLN3	8.8445e-05	0.235229	0.612	0.35	1
TXNIP	9.00568e-05	0.108687	0.284	0.093	1
B3GNT2	9.20379e-05	0.107536	0.358	0.152	1
ABCF3	9.28146e-05	0.144757	0.716	0.443	1
RAB2B	9.35263e-05	0.168603	0.582	0.329	1
G6PC3	9.40122e-05	0.105741	0.851	0.641	1
NR4A2	9.61757e-05	0.204931	0.687	0.405	1
CAPZB	9.75515e-05	0.179614	0.985	0.886	1
RALY	9.81575e-05	0.163228	0.94	0.675	1
UTP18	9.82927e-05	0.141534	0.761	0.464	1
B3GALT5	0.000101892	0.130416	0.388	0.169	1
G3BP2	0.00010237	0.215709	0.925	0.772	1
LMNA	0.000102696	0.264869	0.955	0.789	1
CFL1	0.000105064	0.172218	1	0.966	1
NME6	0.000106406	0.119073	0.537	0.295	1
PIGT	0.000111568	0.274797	0.97	0.823	1
TPD52L2	0.00011238	0.205098	0.821	0.506	1
MAFA	0.000112847	-0.116963	0.627	0.747	1
GPAA1	0.000113265	0.184957	0.985	0.776	1
CHMP1A	0.000114224	0.119109	0.836	0.54	1
VWA9	0.000115797	0.103883	0.642	0.342	1
ATG101	0.000116858	0.105655	0.701	0.397	1
NT5C3A	0.000117342	0.16446	0.761	0.532	1
SLC25A33	0.000118886	0.130166	0.791	0.506	1
GRAMD3	0.000121383	0.138024	0.627	0.392	1
R3HCC1	0.000124855	0.121071	0.701	0.384	1
MDK	0.000125709	0.13092	0.881	0.62	1
PCSK2	0.000125955	0.362489	0.985	0.92	1
GSTA1	0.000128968	0.134449	0.119	0.017	1
TMED9	0.000129527	0.199787	0.925	0.675	1
NARFL	0.000130918	0.110104	0.582	0.304	1
PCDH17	0.000132198	0.148142	0.776	0.549	1
ICMT	0.000133464	0.118176	0.776	0.481	1
SLC39A1	0.000134877	0.18161	0.821	0.557	1
KCNQ1OT1	0.000135452	0.191585	0.642	0.363	1
VAMP8	0.000136213	0.147809	0.866	0.641	1
PARP6	0.000136952	0.157992	0.791	0.578	1
TOR3A	0.000138099	0.101482	0.731	0.388	1
PDRG1	0.000138907	0.116086	0.582	0.325	1
NPC1L1	0.000139378	0.175039	0.448	0.207	1
RIC8A	0.000140411	0.138256	0.731	0.451	1
C7orf50	0.000140869	0.106608	0.97	0.755	1
DAPK1	0.000141516	0.199826	0.716	0.489	1
ZMAT2	0.000143742	0.116015	0.731	0.473	1
TMSB4X	0.000145793	0.405562	0.955	0.878	1
ACAT2	0.000146752	0.220875	0.597	0.346	1
SNRNP25	0.000147732	0.128647	0.657	0.405	1
CNDP2	0.000150303	0.175565	0.866	0.65	1
NAA20	0.000151246	0.272399	1	0.941	1
AKAP13	0.00015614	0.129736	0.582	0.346	1
ALAS1	0.000157293	0.174084	0.761	0.473	1
AGT	0.000161417	0.429196	0.343	0.143	1
FGFR1	0.000162014	0.121492	0.866	0.629	1
SMCO4	0.000163448	0.12956	0.881	0.574	1
BZW1	0.000164965	0.192817	0.91	0.671	1
B2M	0.000167454	0.293554	1	1	1
DMKN	0.000167663	0.102245	0.806	0.519	1
PSENEN	0.00016823	0.12987	0.881	0.675	1
PTK2	0.000174577	0.124277	0.925	0.629	1
OTUB1	0.000175031	0.165341	0.866	0.722	1
PDE3B	0.000180914	0.127249	0.642	0.409	1
FOXP2	0.000181431	0.11744	0.493	0.262	1
PTPN18	0.000184551	0.133736	0.806	0.532	1
ATP9A	0.000185885	0.181668	0.851	0.717	1
SAMD11	0.000186179	-0.253472	0.97	0.949	1
SGTA	0.000186725	0.134369	0.806	0.561	1
ABHD11	0.000187498	0.168028	0.791	0.62	1
SAE1	0.000188609	0.169101	0.761	0.443	1
PIGM	0.000189905	0.140858	0.701	0.456	1
TXNDC11	0.000193519	0.182854	0.701	0.443	1
TAP1	0.00020153	0.114159	0.373	0.165	1
TMEM164	0.000203934	0.121045	0.672	0.43	1
EPCAM	0.000204568	0.199491	1	0.966	1
MFF	0.000205996	0.174274	0.881	0.646	1
ANO10	0.000215919	0.105467	0.657	0.397	1
TRUB2	0.000216652	0.153854	0.642	0.401	1
AC006369.2	0.000218541	0.11775	0.716	0.464	1
NCLN	0.000224534	0.100953	0.806	0.506	1
HARS	0.000224535	0.250184	0.791	0.544	1
ATP6V0B	0.000227345	0.183869	1	0.987	1
LAPTM4B	0.00023296	0.243129	0.821	0.586	1
GTPBP4	0.000233015	0.209801	0.731	0.473	1
GNAI1	0.000235089	0.215322	0.836	0.578	1
GLE1	0.000236831	0.180486	0.716	0.527	1
SCAF4	0.000237388	0.107919	0.582	0.354	1
RRBP1	0.000239025	0.13978	0.866	0.637	1
CHRAC1	0.000240816	0.108107	0.612	0.354	1
NAMPT	0.000242174	0.115908	0.761	0.506	1
UGT8	0.000243152	0.120518	0.388	0.177	1
ERCC3	0.000245942	0.164791	0.731	0.468	1
RBM10	0.000246027	0.1488	0.597	0.38	1
KMT5B	0.000246939	0.114894	0.642	0.409	1
MLXIP	0.000253921	0.143517	0.836	0.637	1
GLUD1	0.000254497	0.132308	0.851	0.586	1
ADAT1	0.000255044	0.203077	0.507	0.291	1
TACC1	0.000258969	0.211407	0.701	0.447	1
TMEM106C	0.000259737	0.152903	0.866	0.561	1
IVNS1ABP	0.000259893	0.257585	0.776	0.502	1
DTX3L	0.000260325	0.118255	0.493	0.249	1
PDS5B	0.000260544	0.116102	0.836	0.557	1
GNB5	0.000261525	0.128426	0.657	0.388	1
YTHDC2	0.000266404	0.102886	0.672	0.397	1
PPP2R1B	0.000267636	0.134792	0.746	0.481	1
RGS7	0.000267803	0.117725	0.582	0.333	1
CORO1B	0.000271834	0.128522	0.821	0.591	1
TMEM127	0.000275499	0.103798	0.642	0.384	1
CD63	0.000276749	0.227932	1	1	1
PIGK	0.000278091	0.151532	0.836	0.565	1
SLC30A4	0.00028036	0.106581	0.537	0.274	1
ARFIP2	0.000280652	0.199854	0.851	0.616	1
SNRNP40	0.000283589	0.160014	0.776	0.481	1
SH3BGRL3	0.000284569	0.15864	0.985	0.84	1
CIAO1	0.000286327	0.108634	0.761	0.477	1
VWA5B2	0.000291499	0.166325	0.746	0.536	1
TTC39A	0.000293665	0.224435	0.896	0.755	1
TNIP2	0.000296882	0.123837	0.433	0.224	1
CASP4	0.000299683	0.113532	0.239	0.08	1
CTSF	0.000305141	0.158929	0.582	0.35	1
SERPINI1	0.000308733	0.241364	0.657	0.414	1
SLC4A2	0.000310216	0.142239	0.687	0.435	1
PRAF2	0.000318767	0.117184	0.836	0.561	1
STT3B	0.000320434	0.141081	0.881	0.662	1
COMTD1	0.000321605	0.122041	0.851	0.582	1
TP53I13	0.000327648	0.132199	0.746	0.519	1
EIF3I	0.000335636	0.208454	0.985	0.747	1
TDP2	0.000336107	0.192218	0.791	0.549	1
USP12	0.000338001	0.13819	0.582	0.371	1
DEGS1	0.000347037	0.180654	0.91	0.646	1
HLA-A	0.000348392	0.31224	1	0.962	1
MRPL39	0.000351266	0.145747	0.687	0.443	1
TMEM8A	0.000352674	0.101334	0.642	0.401	1
KCNJ2	0.000355426	0.121134	0.448	0.236	1
GMPPA	0.000359902	0.168127	0.806	0.544	1
TRAPPC13	0.000360474	0.180249	0.627	0.401	1
HID1	0.00036498	0.1868	0.836	0.608	1
GNPAT	0.000365135	0.124965	0.806	0.511	1
LYSMD3	0.000369908	0.127568	0.507	0.287	1
ACTN1	0.000370715	0.14634	0.716	0.46	1
GLMP	0.000372095	0.170698	0.791	0.616	1
CYCS	0.000372525	0.237902	0.97	0.857	1
NOP16	0.000372875	0.135778	0.597	0.342	1
DDX19A	0.000385532	0.129064	0.567	0.329	1
SEC13	0.000387954	0.190778	0.94	0.734	1
PSMF1	0.000388722	0.152258	0.985	0.831	1
ANXA11	0.000392773	0.184363	0.896	0.759	1
TRIB1	0.00039339	0.11374	0.522	0.27	1
MEAF6	0.000394812	0.155573	1	0.802	1
ANXA2	0.000405819	0.360054	0.925	0.692	1
LINC00667	0.000413382	0.141406	0.836	0.565	1
SMG5	0.000420232	0.107777	0.716	0.435	1
ADK	0.000421073	0.147757	0.791	0.536	1
PLIN2	0.00042767	0.202679	0.463	0.241	1
EEF1D	0.000432682	0.117378	0.985	0.776	1
PGD	0.000434975	0.186431	0.821	0.603	1
ADI1	0.000439116	0.159042	0.821	0.553	1
NUP188	0.000444175	0.124981	0.493	0.278	1
ACTR1A	0.000447336	0.132167	0.925	0.726	1
LYPLA2	0.000456549	0.149598	0.731	0.54	1
GOT1	0.000465032	0.192303	0.761	0.498	1
CERKL	0.000473015	0.111188	0.463	0.249	1
ETV6	0.000473567	0.10684	0.239	0.089	1
ABHD14B	0.000475054	0.204186	0.761	0.506	1
FIG4	0.000475245	0.143002	0.537	0.295	1
MPV17	0.000477676	0.158387	0.925	0.768	1
ASCC2	0.000479968	0.160562	0.746	0.515	1
PAPSS2	0.000481011	0.275676	0.896	0.755	1
EPHX2	0.000487264	0.137632	0.716	0.498	1
XRCC6	0.000490695	0.1902	1	0.903	1
RPS3	0.000494981	-0.215142	1	0.992	1
PSMD13	0.00049551	0.175835	0.91	0.679	1
CACNA1C	0.000502984	0.229477	0.701	0.532	1
SDHB	0.000507704	0.202699	0.94	0.772	1
ERAL1	0.00051041	0.129687	0.657	0.473	1
AIFM1	0.000511837	0.100214	0.687	0.422	1
SMARCA1	0.000512905	0.182969	0.791	0.553	1
ATP5A1	0.000515712	0.178631	1	0.97	1
UTP11	0.000518216	0.122938	0.731	0.519	1
RPS14	0.000521834	-0.224588	1	1	1
VWA5A	0.00055284	0.259606	0.955	0.768	1
PIGO	0.000559864	0.134228	0.597	0.325	1
ATF3	0.000559986	0.199427	0.448	0.236	1
GPX1	0.000568461	0.138436	0.925	0.785	1
CCNL1	0.000568757	0.119005	0.761	0.481	1
KPNA6	0.000570285	0.105552	0.955	0.751	1
LINC00473	0.000582047	0.309278	0.478	0.287	1
MT-ND3	0.000586441	-0.255449	1	0.996	1
MRPS34	0.000588308	0.154201	0.925	0.705	1
SUPT4H1	0.000589021	0.11334	0.597	0.376	1
FLOT2	0.000602439	0.12061	0.672	0.414	1
ALDH1B1	0.000607354	0.117804	0.313	0.135	1
CBX6	0.000625028	0.124863	1	0.97	1
CISD3	0.000638639	0.111782	0.896	0.646	1
GSPT1	0.00065149	0.130189	0.925	0.722	1
CLDN4	0.000655269	0.160346	0.761	0.473	1
RAB11A	0.000655869	0.134268	0.97	0.899	1
DDAH1	0.00065698	0.121738	0.552	0.316	1
FAM49B	0.000667892	0.158836	0.701	0.46	1
CD164	0.000684478	0.22734	1	0.92	1
TPGS2	0.000695781	0.121054	0.597	0.342	1
RNF20	0.000704433	0.117471	0.687	0.439	1
ARID2	0.000709321	0.126479	0.701	0.473	1
SMAD2	0.00071451	0.173531	0.881	0.608	1
FAM168B	0.00072583	0.106711	0.761	0.477	1
HIP1R	0.000735522	0.117719	0.746	0.473	1
C1QL1	0.000739946	-0.335714	0.761	0.81	1
HMCES	0.000741675	0.126046	0.687	0.443	1
C17orf62	0.00074948	0.13106	0.657	0.418	1
ZFYVE27	0.000751744	0.116855	0.687	0.401	1
ENPP1	0.000764993	0.125391	0.582	0.342	1
RPL23	0.000768697	-0.247955	1	1	1
DCP1B	0.000774521	0.12201	0.552	0.321	1
CRKL	0.000781201	0.158715	0.716	0.464	1
PSMD8	0.000796317	0.166715	0.985	0.92	1
EGFEM1P	0.000798232	0.144267	0.403	0.203	1
CCT7	0.000799376	0.198859	0.985	0.873	1
APEX2	0.000800743	0.123602	0.433	0.219	1
EARS2	0.000806615	0.118656	0.433	0.219	1
RPL5	0.000818351	-0.22789	1	1	1
MYL12B	0.000820197	0.189461	0.985	0.945	1
XPO4	0.000822922	0.142782	0.388	0.198	1
MAN1B1	0.000823644	0.105963	0.806	0.532	1
MAGI2-AS3	0.000827435	0.115761	0.746	0.561	1
PEX16	0.000829329	0.148692	0.687	0.468	1
RORA	0.000839708	0.129151	0.776	0.544	1
SCRN1	0.000845162	0.177865	0.836	0.633	1
TRIB3	0.000848138	0.160975	0.627	0.35	1
PDHX	0.000848329	0.192515	0.597	0.401	1
RPL31	0.000856315	-0.252354	1	0.996	1
TXNDC12	0.000863939	0.112198	0.791	0.511	1
EIF4E2	0.000866767	0.15156	0.806	0.637	1
WRB	0.000870876	0.153494	0.806	0.574	1
SPOUT1	0.000882731	0.120687	0.507	0.3	1
BRE	0.000888525	0.142271	0.851	0.608	1
TIMMDC1	0.000889238	0.176032	0.91	0.688	1
KLF6	0.000895656	0.177105	0.836	0.705	1
CLPTM1	0.000919966	0.142361	0.94	0.734	1
PDX1	0.000935096	-0.298769	0.94	0.924	1
PLSCR1	0.000945791	0.100617	0.507	0.291	1
GTF2H1	0.000957258	0.101689	0.627	0.392	1
ACOT8	0.000959463	0.118774	0.627	0.384	1
CYB5D2	0.000966147	0.167383	0.94	0.646	1
AGGF1	0.000969401	0.208054	0.657	0.485	1
PAF1	0.0010044	0.132135	0.776	0.54	1
NUMB	0.001005	0.137766	0.672	0.443	1
TTC13	0.0010081	0.11108	0.448	0.232	1
GCNT3	0.00101713	0.102527	0.388	0.186	1
ARPC1B	0.00102168	0.136699	0.836	0.679	1
ALG3	0.00102208	0.115001	0.731	0.43	1
F2RL1	0.00104126	0.107881	0.209	0.072	1
UBAP2	0.00104513	0.133186	0.627	0.422	1
TSC22D3	0.00105073	0.189383	0.716	0.485	1
XIST	0.00106637	0.190629	0.537	0.333	1
CYB5R4	0.0011009	0.142497	0.657	0.405	1
1	0.00110764	0.10328	0.313	0.135	1
MT-RNR1	0.00112057	-0.175564	1	1	1
FAM46A	0.00112265	0.228316	0.851	0.7	1
MSRB1	0.00114152	0.104566	0.493	0.262	1
CUL4A	0.00114988	0.143521	0.791	0.502	1
PLXNB1	0.0011537	0.100403	0.433	0.245	1
TMEM208	0.00118398	0.179966	0.94	0.814	1
GUSB	0.00118412	0.248656	0.806	0.595	1
HARBI1	0.00118792	0.125463	0.373	0.194	1
PREB	0.00119083	0.150903	0.821	0.591	1
PGM1	0.00121997	0.120836	0.836	0.578	1
A1CF	0.00122075	0.152564	0.507	0.321	1
RHOA	0.00124436	0.251844	1	0.958	1
ZNF268	0.00124886	0.177004	0.418	0.232	1
LPP	0.00125429	0.124186	0.672	0.489	1
PTDSS1	0.00125441	0.128278	0.642	0.414	1
ESYT2	0.00125707	0.134665	0.537	0.325	1
RPS25	0.00128634	-0.190791	1	1	1
PCNA	0.0012868	0.155716	0.672	0.418	1
CEBPG	0.00129965	0.249977	0.821	0.616	1
SH3PXD2A	0.00131047	0.125091	0.567	0.397	1
ACP2	0.00131275	0.112368	0.657	0.401	1
USP8	0.0013132	0.149298	0.806	0.608	1
CTSA	0.00132524	0.196357	0.985	0.899	1
ANXA5	0.00132755	0.226903	1	0.92	1
STMN1	0.00132975	0.198333	0.791	0.608	1
ECHDC1	0.00134279	0.10578	0.761	0.511	1
SLC23A2	0.00136638	0.143015	0.582	0.376	1
NEURL1	0.00136781	0.145646	0.836	0.65	1
ABCF1	0.00137262	0.125746	0.851	0.679	1
REEP3	0.00137528	0.169109	0.836	0.696	1
SRSF9	0.00137609	0.11333	1	0.823	1
PDE8A	0.001402	0.114534	0.657	0.443	1
ZNF287	0.00140337	0.130881	0.418	0.228	1
CNTN1	0.00140568	0.16842	0.746	0.57	1
WFS1	0.00142486	0.1998	0.97	0.869	1
CTSB	0.00142601	0.205916	1	0.932	1
BUD31	0.00143663	0.100166	0.94	0.802	1
ZNF765	0.00143919	0.116301	0.358	0.19	1
DSTN	0.00145063	0.17046	1	0.987	1
STAT3	0.0014612	0.184013	0.97	0.831	1
RPS4Y1	0.00146209	-0.307914	0.224	0.422	1
CMTM6	0.00148198	0.163212	0.881	0.637	1
ZNF440	0.00148201	0.128915	0.224	0.084	1
ADAM9	0.00149651	0.111391	0.582	0.376	1
GPD1	0.0015143	0.149328	0.433	0.241	1
UBE2A	0.00152167	0.112763	0.851	0.658	1
DCTD	0.00154661	0.112695	0.821	0.565	1
BSG	0.00154817	0.171921	1	0.979	1
HSD17B12	0.00158224	0.176599	0.955	0.819	1
FLNB	0.00159083	0.151173	0.776	0.692	1
PMM1	0.00160867	0.101986	0.642	0.392	1
ROCK2	0.00160886	0.118945	0.537	0.346	1
CD9	0.00162135	0.209943	0.433	0.232	1
RPS12	0.0016253	-0.250341	1	0.983	1
RAB29	0.00162646	0.146243	0.821	0.633	1
ESRP1	0.00163519	0.133361	0.567	0.367	1
THOP1	0.00164072	0.105247	0.448	0.249	1
TMOD2	0.0016474	0.107334	0.791	0.527	1
COX6A1	0.00166962	0.10993	1	0.979	1
PHKG2	0.00169916	0.136034	0.627	0.439	1
CHID1	0.00169965	0.154724	0.97	0.717	1
NELFE	0.0017024	0.179791	0.851	0.692	1
SLC37A4	0.00170657	0.218517	0.791	0.608	1
SETX	0.00174035	0.170348	0.672	0.435	1
LTBR	0.00174597	0.171661	0.791	0.595	1
TUBA4A	0.00176159	0.240408	0.97	0.823	1
SLC11A2	0.00176894	0.147328	0.701	0.468	1
FEN1	0.00177343	0.161404	0.418	0.249	1
ASNA1	0.00180136	0.123035	0.866	0.696	1
IGFBP7	0.00181775	0.145931	0.836	0.658	1
MMS19	0.00184051	0.167083	0.567	0.363	1
NEIL2	0.00185098	0.123725	0.701	0.468	1
S100A6	0.00187053	0.244763	0.97	0.852	1
DPM2	0.00187851	0.125221	0.896	0.667	1
MIEN1	0.00192104	0.149883	1	0.844	1
USB1	0.00193026	0.117912	0.612	0.388	1
AURKAIP1	0.00197279	0.106814	1	0.844	1
FDPS	0.00198521	0.17038	0.851	0.684	1
CRY2	0.0020005	0.14702	0.582	0.38	1
DNAJC8	0.00201649	0.162638	0.925	0.785	1
NDUFS1	0.00202847	0.126132	0.91	0.743	1
RUVBL2	0.00203648	0.139643	0.716	0.511	1
EIF5A	0.00204473	0.171637	0.985	0.975	1
DTD1	0.0020587	0.161997	0.776	0.578	1
WHSC1L1	0.00206007	0.142479	0.896	0.722	1
CTNNA1	0.00213537	0.226876	0.866	0.717	1
PDXDC1	0.00213791	0.123974	0.97	0.831	1
PSMA4	0.0021428	0.127077	0.925	0.772	1
GCH1	0.00214502	0.223313	0.866	0.688	1
P4HA2	0.00214582	0.161055	0.761	0.57	1
SRSF3	0.00214592	0.152362	0.955	0.869	1
NUDT19	0.00216225	0.15106	0.687	0.443	1
SNTA1	0.00218039	0.126417	0.597	0.363	1
DAZAP2	0.00219369	0.187564	1	0.886	1
TMBIM1	0.0022148	0.16434	0.821	0.633	1
SAR1B	0.00222101	0.131962	0.97	0.797	1
FBXW5	0.00223173	0.118598	0.896	0.73	1
GSTP1	0.00225089	0.107213	0.836	0.595	1
POLR1C	0.00227985	0.114319	0.582	0.342	1
ATP6V0D1	0.00228951	0.185703	0.985	0.899	1
NEK1	0.00229459	0.14521	0.716	0.527	1
REXO2	0.00230911	0.138935	0.836	0.582	1
TPMT	0.0023145	0.126947	0.627	0.409	1
PPP2R1A	0.00234426	0.143065	0.985	0.873	1
DHX15	0.00234626	0.124059	0.791	0.557	1
TSG101	0.0023522	0.13511	0.94	0.776	1
SLC29A1	0.00237768	0.191132	0.94	0.726	1
OSBPL9	0.00238396	0.167452	0.761	0.574	1
CYB561	0.00241072	0.111556	0.866	0.612	1
OLIG1	0.00241642	-0.135994	0.209	0.376	1
CCNH	0.00242075	0.185777	0.806	0.57	1
TIMM22	0.00248212	0.136072	0.716	0.481	1
GSTA4	0.00249449	0.170106	0.731	0.561	1
ZNF83	0.00250903	0.176982	0.642	0.46	1
HADHB	0.00251832	0.173275	0.866	0.734	1
PPIL2	0.00251975	0.119992	0.552	0.354	1
CAPN1	0.00256106	0.115324	0.821	0.603	1
ANAPC5	0.00257007	0.158298	0.94	0.789	1
FAM63A	0.00258212	0.106884	0.672	0.473	1
GLTP	0.00259003	0.105544	0.716	0.519	1
GSDMD	0.00261465	0.119717	0.313	0.156	1
ACTR3	0.00262465	0.179675	0.881	0.662	1
MRPL48	0.00263022	0.111375	0.672	0.456	1
SLC48A1	0.00263162	0.112734	0.791	0.595	1
HEXA	0.00263224	0.136666	0.97	0.806	1
MRPL49	0.00264034	0.171096	0.806	0.553	1
COPG1	0.0026491	0.16383	0.97	0.81	1
IKBKB	0.00266456	0.135918	0.433	0.27	1
ITGB1	0.0026666	0.253436	0.955	0.81	1
PEG10	0.00270265	0.553151	0.776	0.734	1
TAPBP	0.00272121	0.162459	0.955	0.84	1
MRPL28	0.00277974	0.126944	0.836	0.599	1
MAGED1	0.00278221	0.11568	0.97	0.785	1
BTG2	0.00278235	0.239806	0.701	0.426	1
IL6R	0.00284192	0.143756	0.701	0.515	1
FAM3B	0.0028906	0.12696	0.463	0.27	1
CDS2	0.00290678	0.155258	1	0.895	1
WDFY1	0.00294455	0.122061	0.493	0.308	1
MANBAL	0.00295452	0.137732	0.881	0.646	1
EI24	0.00297517	0.122306	0.955	0.848	1
NUBPL	0.00301607	0.111469	0.343	0.181	1
ARNT2	0.00301705	0.117898	0.418	0.241	1
POLR1A	0.00302523	0.106619	0.522	0.35	1
TMEM199	0.00303907	0.109776	0.687	0.473	1
GRM4	0.00305129	0.108197	0.582	0.363	1
SGSM3	0.00309287	0.110789	0.731	0.515	1
NEU1	0.00314872	0.1806	1	0.873	1
TMCO3	0.00315424	0.153999	0.94	0.865	1
MTFR1L	0.00319334	0.164545	0.746	0.511	1
PRPF38A	0.00321269	0.107319	0.552	0.359	1
LTA4H	0.00321793	0.155907	0.642	0.473	1
CERK	0.00324903	0.206605	0.91	0.755	1
CPQ	0.00326441	0.182793	0.716	0.536	1
NUDC	0.0032786	0.166316	0.985	0.903	1
IFNAR1	0.00327928	0.147361	0.731	0.557	1
DUSP12	0.00330632	0.100928	0.597	0.363	1
ASB9	0.00331434	-0.372841	0.328	0.477	1
C1QBP	0.00331929	0.128509	0.91	0.793	1
TMEM25	0.00335178	0.10681	0.776	0.519	1
COPS5	0.00345182	0.151561	0.821	0.603	1
PLK2	0.00345409	0.262667	0.821	0.608	1
TMEM163	0.00349427	0.111915	0.433	0.245	1
ANXA6	0.00350763	0.14171	0.851	0.671	1
PLA2G12A	0.00352401	0.166069	0.806	0.675	1
CDC73	0.00352869	0.113567	0.821	0.549	1
MED4	0.0035477	0.106865	0.836	0.612	1
LMBR1	0.00357022	0.124051	0.761	0.523	1
NT5DC1	0.00361506	0.11372	0.731	0.481	1
THOC6	0.003632	0.126367	0.537	0.338	1
VTA1	0.00363345	0.153952	0.851	0.65	1
SLC35F6	0.00365986	0.131996	0.97	0.814	1
RITA1	0.00366353	0.112546	0.433	0.253	1
ARL5A	0.00366396	0.107096	0.746	0.511	1
COG7	0.00370036	0.111241	0.537	0.371	1
PTPRN2	0.00372555	0.194261	0.97	0.852	1
XPC	0.00373187	0.118961	0.687	0.494	1
LRRFIP1	0.00378373	0.168475	0.836	0.633	1
OXA1L	0.00380857	0.111853	0.821	0.608	1
OS9	0.00385603	0.100997	1	0.878	1
RASD1	0.00391643	-0.225866	0.955	0.937	1
BSDC1	0.00392103	0.12631	0.716	0.506	1
STAT1	0.00396656	0.106192	0.687	0.477	1
PUM2	0.00398489	0.12739	0.597	0.422	1
ARMC6	0.00399085	0.100745	0.537	0.342	1
SLC35C2	0.00399959	0.110317	0.657	0.447	1
TCP1	0.00401485	0.132519	0.97	0.772	1
JADE1	0.00405313	0.100505	0.776	0.527	1
PUF60	0.00406446	0.169608	0.955	0.751	1
GNL2	0.00409529	0.102404	0.761	0.532	1
SUMF2	0.00410992	0.129743	0.925	0.751	1
C1orf127	0.00424834	-0.274737	0.851	0.844	1
MYH10	0.00425704	0.122031	0.716	0.532	1
DCTN1	0.0043476	0.141319	0.94	0.755	1
PHF20	0.00435632	0.125139	0.687	0.506	1
MT-ND4L	0.00436267	-0.217561	1	0.996	1
WAPL	0.00439882	0.101908	0.597	0.414	1
GALNT14	0.00444754	0.12408	0.627	0.418	1
ASMTL	0.00446143	0.108245	0.687	0.456	1
TBC1D7	0.00446313	0.114006	0.418	0.236	1
SEZ6L2	0.00446376	0.113428	0.955	0.886	1
GMPPB	0.00450531	0.112186	0.821	0.612	1
TBC1D19	0.00452387	0.111723	0.463	0.274	1
SDF4	0.00452624	0.108287	0.985	0.869	1
SRPRA	0.00456591	0.112421	0.985	0.882	1
CACNA1A	0.00470057	0.166528	0.746	0.612	1
ZNF18	0.00477043	0.118067	0.239	0.11	1
GPS1	0.00478701	0.149465	0.821	0.624	1
SELENOS	0.00478819	0.106825	0.955	0.751	1
CD55	0.0047916	0.18708	0.91	0.73	1
MUL1	0.00480383	0.111732	0.627	0.409	1
UROS	0.00483509	0.13563	0.776	0.637	1
RTCB	0.00484041	0.103659	0.97	0.819	1
ZNF430	0.00485097	0.104254	0.388	0.219	1
ERO1B	0.0048619	-0.194313	1	1	1
BCAS2	0.00487058	0.102751	0.94	0.671	1
GCK	0.00488961	0.102391	0.657	0.451	1
DERL2	0.00490333	0.151721	0.821	0.641	1
TIPARP	0.00492637	0.11019	0.522	0.325	1
HSPA5	0.00493252	0.156565	1	0.949	1
HSPB1	0.00495304	0.170966	0.761	0.595	1
MAPKAPK5	0.0049666	0.119219	0.567	0.371	1
YEATS4	0.00498314	0.105946	0.507	0.308	1
DNAJA3	0.00499825	0.171792	0.716	0.54	1
MLEC	0.00500818	0.131198	0.881	0.692	1
AZIN1	0.00500913	0.160843	0.851	0.73	1
AAGAB	0.00502217	0.139518	0.776	0.586	1
SCAND1	0.00503685	0.121917	0.97	0.886	1
PPP5C	0.00503769	0.102391	0.627	0.468	1
SMARCA2	0.00507893	0.103983	0.791	0.646	1
SLC35A4	0.005117	0.118141	0.806	0.582	1
PPP4R3B	0.00525846	0.114177	0.836	0.662	1
C15orf48	0.00527448	0.147607	0.851	0.734	1
SLC7A2	0.00535639	0.122483	0.851	0.679	1
TDRKH	0.00541023	0.11465	0.388	0.215	1
RSAD2	0.00546138	0.205912	0.284	0.139	1
LURAP1L	0.00551474	0.101219	0.567	0.363	1
FKBP1A	0.00551996	0.10825	0.985	0.903	1
SEC22B	0.00554211	0.112088	0.985	0.941	1
TTC3	0.00554492	-0.242593	0.985	0.992	1
APEX1	0.00555833	0.125879	0.866	0.658	1
DCAF13	0.00556038	0.111237	0.761	0.532	1
MYL6	0.00559882	0.146613	1	1	1
TRIM33	0.00559977	0.107721	0.627	0.426	1
HNRNPA2B1	0.00560066	0.146371	0.985	0.903	1
CRK	0.00567566	0.150908	0.687	0.527	1
MDH2	0.00570213	0.1794	1	0.92	1
IER3IP1	0.00573498	0.11906	1	0.865	1
MAP3K9	0.00579398	0.153669	0.612	0.46	1
TCTA	0.00581343	0.187883	0.896	0.713	1
RPS11	0.00581913	-0.178907	1	1	1
RABEP1	0.00597256	0.106817	0.836	0.679	1
RPS27	0.00598945	-0.210951	1	1	1
WDR19	0.00600285	0.156379	0.433	0.266	1
TMEM14A	0.00601296	0.129672	0.925	0.726	1
SDHA	0.00607776	0.105763	0.791	0.591	1
FAM204A	0.00611364	0.128869	0.806	0.616	1
ALG8	0.00614401	0.131649	0.687	0.498	1
RPH3AL	0.00614545	0.114446	0.925	0.751	1
FAXC	0.00615344	0.102571	0.403	0.228	1
ARPC2	0.00620112	0.184907	0.985	0.882	1
COPS7A	0.00623241	0.149411	0.836	0.675	1
PSMC3	0.00626433	0.17583	0.97	0.823	1
DDB1	0.00631278	0.106218	0.985	0.747	1
CNP	0.00635719	0.151093	0.776	0.633	1
DDX39A	0.00637	0.125126	0.866	0.658	1
PPIB	0.00643301	0.136241	1	0.945	1
TSC22D1	0.00645103	0.161067	1	0.895	1
CCT3	0.00645132	0.123288	0.955	0.844	1
NIPSNAP3A	0.00645504	0.131411	0.746	0.557	1
POR	0.00645705	0.168806	0.896	0.747	1
ARMCX1	0.00647972	0.105336	0.687	0.494	1
RNF41	0.00649797	0.119606	0.642	0.456	1
CADM1	0.00663562	-0.227473	0.985	0.954	1
EFHC1	0.00666658	0.125374	0.537	0.363	1
SF3B1	0.00672315	0.144831	0.955	0.823	1
NDUFA9	0.00691014	0.139306	0.955	0.717	1
TBCB	0.00697262	0.138542	0.955	0.84	1
VPS16	0.00703374	0.148277	0.537	0.384	1
OSGEP	0.00705346	0.154618	0.642	0.481	1
ID2	0.00705572	0.162032	0.94	0.831	1
CUEDC2	0.00713978	0.103284	0.836	0.616	1
COMMD8	0.0071832	0.10716	0.687	0.481	1
CDC123	0.00719288	0.133048	0.776	0.544	1
ATRAID	0.00723839	0.138821	1	0.924	1
PRKAB1	0.0073039	0.113674	0.552	0.384	1
PTTG1IP	0.00734576	0.130308	0.94	0.785	1
EMC7	0.00737645	0.14398	0.985	0.844	1
ALDH6A1	0.00743555	0.112687	0.552	0.371	1
LSG1	0.00745958	0.105694	0.522	0.329	1
GAD2	0.00759292	-0.221689	1	0.987	1
PITHD1	0.0075949	0.129043	0.851	0.709	1
ILF2	0.00760342	0.137041	0.925	0.759	1
ECH1	0.00772989	0.131706	0.97	0.865	1
SIGMAR1	0.00785031	0.152235	0.687	0.515	1
YPEL5	0.00785186	0.133792	0.91	0.768	1
ATP5SL	0.00794112	0.124724	0.612	0.422	1
STX3	0.0079656	0.118914	0.821	0.646	1
ST8SIA3	0.00796671	0.100878	0.776	0.608	1
PPP1R1A	0.00803961	0.16342	0.925	0.785	1
ATP5B	0.0081808	0.163774	1	0.958	1
PAPSS1	0.00818875	0.119662	0.612	0.409	1
TUBB	0.00824397	0.163742	0.94	0.835	1
DPP7	0.00830433	0.103275	1	0.873	1
SCG5	0.00845223	0.126349	1	0.996	1
SCG2	0.00849142	0.16411	1	0.983	1
YIPF3	0.00855827	0.128643	0.925	0.776	1
SCAMP3	0.00856323	0.124578	0.94	0.797	1
CLTB	0.00860786	0.122205	0.896	0.751	1
2	0.00871605	0.160773	0.91	0.844	1
MLX	0.00872871	0.110738	0.716	0.527	1
OPA1	0.00874041	0.13667	0.612	0.422	1
STT3A	0.00887058	0.169674	0.985	0.954	1
EIF2S2	0.00888216	0.101687	0.955	0.865	1
SYPL1	0.00890345	0.149222	0.791	0.599	1
CDC37L1	0.00900893	0.116884	0.731	0.527	1
RRAGA	0.00913452	0.141162	0.91	0.789	1
RPL37A	0.0091422	-0.170199	1	1	1
EP400	0.00917971	0.218162	0.493	0.321	1
FUCA1	0.0093554	0.173918	0.776	0.633	1
UROD	0.00953117	0.131649	0.881	0.713	1
CYP20A1	0.00958311	0.10019	0.866	0.692	1
NT5DC3	0.00989637	0.148784	0.552	0.397	1
MUT	0.00995731	0.162986	0.672	0.523	1
CDH1	0.0100826	0.133207	0.91	0.797	1
SMU1	0.0100916	0.138652	0.896	0.726	1
ERGIC3	0.0101093	0.189756	0.881	0.759	1
CYB5R3	0.0104643	0.109602	0.97	0.907	1
IBTK	0.0104785	0.125502	0.731	0.565	1
OGT	0.0104855	0.139856	0.836	0.662	1
VCP	0.0105449	0.125805	1	0.878	1
RRP1	0.0105973	0.100481	0.463	0.304	1
NAPA	0.0106666	0.105141	1	0.924	1
POLR2E	0.0107718	0.111632	0.94	0.819	1
TUBB4B	0.0108162	0.183307	0.91	0.738	1
PREP	0.0109326	0.125306	0.343	0.207	1
FAM159B	0.0113339	-0.3936	0.925	0.899	1
NAAA	0.0114819	0.102126	0.493	0.312	1
4	0.0114913	0.120351	0.925	0.878	1
TSPAN7	0.0115169	0.134024	0.955	0.895	1
RPS3A	0.0115234	-0.163344	1	0.996	1
DBNL	0.0115518	0.141817	0.836	0.667	1
GPBP1	0.0115919	0.118828	0.806	0.629	1
DNTTIP2	0.0116141	0.122063	0.881	0.671	1
MYDGF	0.0117304	0.140595	0.955	0.873	1
RBP4	0.0117697	-0.537841	0.567	0.671	1
RPL7	0.01189	-0.187154	1	0.996	1
SCGN	0.01189	-0.18901	1	1	1
SYT13	0.0120271	-0.198049	0.896	0.895	1
ARL8B	0.0120759	0.130347	0.881	0.675	1
CTTN	0.0120857	0.123019	0.955	0.806	1
SPOP	0.0121342	0.153295	0.851	0.671	1
RP5-1085F17.3	0.0121556	0.109674	0.925	0.81	1
OTUD4	0.0123783	0.124428	0.433	0.283	1
PGRMC1	0.0124644	0.145608	0.896	0.743	1
RPN2	0.0125791	0.198599	0.985	0.907	1
AK2	0.0126632	0.121417	0.955	0.882	1
NOL3	0.0127509	0.10355	0.821	0.624	1
HLA-B	0.0127603	0.272355	1	0.932	1
UBE2G2	0.0127722	0.110484	0.791	0.65	1
ATG9A	0.0128456	0.104271	0.657	0.481	1
ZDHHC2	0.0129204	-0.225131	0.896	0.861	1
INSR	0.013015	0.109211	0.791	0.646	1
PCMT1	0.0131097	0.135641	0.97	0.869	1
ZNF622	0.0131346	0.112487	0.687	0.481	1
TUFM	0.0133783	0.137632	0.91	0.797	1
ATP5F1	0.0134918	0.21221	0.97	0.899	1
CHMP2A	0.0137345	0.108731	1	0.895	1
MAP4	0.0137746	0.120619	0.896	0.709	1
DCTN2	0.0138123	0.167029	0.925	0.797	1
HTATSF1	0.0139141	0.100667	0.761	0.62	1
RNF213	0.0139307	0.131899	0.687	0.511	1
AKR1B1	0.0141382	0.154799	0.881	0.726	1
METTL5	0.0144172	0.111617	0.881	0.73	1
HBS1L	0.0145323	0.10984	0.701	0.515	1
SRSF6	0.0147718	0.134392	0.955	0.861	1
KDELR2	0.0147815	0.133623	0.97	0.844	1
CLDN12	0.0147891	0.11005	0.746	0.536	1
TOLLIP	0.0147947	0.11143	1	0.895	1
LDLRAD3	0.0149982	-0.175014	0.239	0.401	1
PEF1	0.015016	0.174561	0.731	0.544	1
UMPS	0.015077	0.110297	0.522	0.354	1
MLLT11	0.0151903	0.130128	0.612	0.443	1
ZNF407	0.0152459	0.137594	0.373	0.232	1
RTN1	0.0152962	0.108805	0.821	0.7	1
NDUFS2	0.0153979	0.154992	0.925	0.764	1
SEC23B	0.0154376	0.137406	0.94	0.802	1
ATG7	0.0154826	0.146127	0.687	0.515	1
ARL6IP1	0.0155354	0.162438	0.97	0.827	1
DDX5	0.0155466	0.167717	1	0.97	1
VPS52	0.0155849	0.118053	0.642	0.447	1
SNX17	0.0158623	0.162499	0.925	0.743	1
HM13	0.0158943	0.112019	0.97	0.873	1
TAF1D	0.0162935	0.114637	0.746	0.578	1
PSMD6	0.0164303	0.107791	0.97	0.802	1
PARK7	0.0164414	0.109517	0.985	0.958	1
APEH	0.0165703	0.102281	0.896	0.654	1
CREM	0.0165846	0.168358	0.716	0.586	1
TRPC4AP	0.0166673	0.1154	0.851	0.662	1
KPNA2	0.0167072	0.116327	0.657	0.468	1
RPL13A	0.0167288	-0.167059	1	0.996	1
RPA2	0.0167348	0.12396	0.806	0.688	1
CNOT2	0.0170426	0.105682	0.701	0.544	1
RNF38	0.0170686	0.109929	0.418	0.283	1
SEC24D	0.0173906	0.121578	0.881	0.722	1
TOMM7	0.0175321	-0.173179	1	0.954	1
EGR1	0.0175805	-0.453384	0.836	0.772	1
GALC	0.0178583	0.104689	0.567	0.392	1
TRPM3	0.0180763	-0.273286	0.522	0.612	1
MTND2P28	0.0182192	-0.108978	1	0.996	1
CRIP2	0.0183624	0.2014	1	0.924	1
RPL35A	0.0187675	-0.135949	1	0.983	1
PFDN5	0.0188457	-0.138518	1	0.962	1
BTBD3	0.0188788	0.105241	0.851	0.616	1
ARCN1	0.0189925	0.165971	0.881	0.789	1
ELMO1	0.0190209	-0.271523	0.851	0.869	1
EID1	0.0192477	0.118451	1	0.962	1
RPL38	0.019412	-0.136738	1	0.983	1
ZNF16	0.0195886	0.102466	0.239	0.122	1
MGAT4C	0.0196138	0.103217	0.343	0.207	1
TMEM41B	0.0196371	0.111983	0.821	0.62	1
EIF3K	0.0197904	0.115266	0.985	0.899	1
FIBP	0.0198489	0.110101	0.881	0.722	1
RPL12	0.020329	-0.160949	0.985	0.975	1
LAMTOR3	0.0203487	0.137468	0.851	0.679	1
MAGED2	0.0204798	0.143611	0.97	0.92	1
RAN	0.0205734	0.126715	1	0.924	1
ZNF331	0.020594	0.108119	0.776	0.641	1
TBC1D15	0.0206448	0.13846	0.627	0.489	1
GTPBP2	0.0206471	0.119255	0.493	0.338	1
GNG2	0.0207042	0.104617	0.881	0.722	1
PSMA3-AS1	0.0208153	0.143108	0.94	0.785	1
DDX24	0.0212772	0.12105	1	0.937	1
PSMB8	0.0213921	0.107273	0.537	0.363	1
UQCRFS1	0.0217708	0.110724	0.94	0.899	1
ABLIM1	0.0222164	0.115951	0.881	0.73	1
EIF4A3	0.0222422	0.113414	0.851	0.688	1
CBFB	0.0222664	-0.200568	0.836	0.827	1
MT-ATP8	0.0235057	-0.187069	1	1	1
RPN1	0.0236874	0.179095	0.985	0.932	1
SORL1	0.0237683	-0.252793	0.91	0.869	1
FFAR4	0.0239055	-0.234986	0.269	0.405	1
PPP4R3A	0.0239096	0.110112	0.597	0.435	1
LRPAP1	0.0240091	0.137922	0.97	0.873	1
TXNDC15	0.0240287	0.102066	0.866	0.692	1
RPS23	0.0241902	-0.163931	1	0.992	1
FARSA	0.0242167	0.10554	0.866	0.679	1
RXRG	0.0245891	-0.140333	0.418	0.511	1
H3F3B	0.0247904	0.15496	1	0.983	1
RPS5	0.024891	-0.135536	1	0.97	1
TCTN3	0.0253418	0.101491	0.672	0.506	1
MCCC1	0.025539	0.15239	0.522	0.388	1
EDEM2	0.0256464	0.120558	0.582	0.435	1
VAMP2	0.0257152	-0.194621	1	0.983	1
SRP68	0.0258557	0.119326	0.821	0.633	1
OAZ2	0.0259942	0.144173	0.94	0.802	1
PHF20L1	0.0263111	0.103643	0.657	0.498	1
PHIP	0.0266287	0.110955	0.836	0.705	1
PBX3	0.0267095	0.148366	0.507	0.371	1
TAGLN3	0.0270269	-0.244025	0.552	0.599	1
KYAT3	0.0276469	0.113848	0.463	0.325	1
INTS5	0.0276776	0.111585	0.373	0.241	1
RPS6	0.0277661	-0.113265	1	0.996	1
RPS15A	0.0278777	-0.106665	1	0.987	1
ATP1B3	0.0279112	0.132412	0.851	0.734	1
GPAT4	0.0279439	0.100068	0.836	0.578	1
PKP3	0.0281214	0.107394	0.522	0.384	1
NFU1	0.0281873	0.11574	0.821	0.709	1
ARPC3	0.0283209	0.110585	1	0.941	1
ABHD12	0.0287047	0.139552	0.925	0.848	1
SYNE2	0.0287183	-0.408789	0.806	0.814	1
CLOCK	0.0287345	0.112483	0.642	0.54	1
HADHA	0.0292409	0.121279	0.896	0.781	1
UCHL1	0.0294832	-0.158401	1	0.987	1
TMEM9B	0.0298312	0.150588	0.925	0.772	1
CD46	0.030018	0.153901	0.985	0.89	1
FXYD2	0.0302609	0.166691	0.91	0.861	1
MEG3	0.0308243	-0.223595	0.91	0.89	1
ACADVL	0.0308805	0.137203	0.94	0.857	1
ZNF266	0.0312921	0.113539	0.388	0.262	1
HCG18	0.031518	0.148175	0.701	0.561	1
DNAJA1	0.0327243	0.135316	0.955	0.861	1
IFI6	0.0330415	0.170356	0.955	0.81	1
PSMC2	0.0330952	0.11574	0.851	0.781	1
SCP2	0.0341911	0.102052	0.955	0.848	1
BRK1	0.034331	0.102552	1	0.895	1
COPZ1	0.0343554	0.104974	0.97	0.924	1
ZNF774	0.034603	0.118842	0.179	0.093	1
XRCC5	0.0346889	0.110541	0.955	0.882	1
ENSG00000277048	0.0354808	-0.126922	0.731	0.772	1
AFG3L2	0.0361398	0.131308	0.612	0.515	1
DYNC1H1	0.0363222	0.108442	1	0.861	1
ARFGAP3	0.0363971	0.129196	0.896	0.751	1
LRRC41	0.0364381	0.112492	0.761	0.54	1
RPS7	0.0364411	-0.13591	1	0.975	1
SCTR	0.0367289	-0.133021	0.224	0.342	1
TSPAN3	0.0368526	0.154804	1	0.932	1
FAM50A	0.0370333	0.110369	0.881	0.73	1
FAM105A	0.0378907	-0.237819	0.761	0.802	1
YARS	0.0379087	0.114953	0.881	0.709	1
1	0.0379827	0.110742	0.97	0.916	1
MFSD5	0.0384797	0.103556	0.507	0.384	1
COPB2	0.0392693	0.12218	0.91	0.781	1
COPA	0.0394322	0.140321	0.94	0.793	1
CCDC25	0.0410729	0.103492	0.731	0.599	1
MDH1	0.0414766	0.126827	1	0.916	1
AAMP	0.0419811	0.113526	0.925	0.759	1
IQSEC1	0.0425592	-0.139707	0.463	0.574	1
TFG	0.0427952	0.132449	0.925	0.738	1
SUPT16H	0.0429057	0.104422	0.866	0.696	1
ATAD1	0.0433824	-0.295043	0.627	0.654	1
MAP1B	0.0445858	0.118827	1	0.979	1
HLA-C	0.0447499	0.15196	1	0.958	1
TMEM192	0.0450779	0.104569	0.612	0.506	1
PSMB5	0.0462156	0.111796	0.97	0.899	1
CASR	0.0466097	-0.252538	0.761	0.81	1
TFRC	0.0479033	0.110618	0.896	0.747	1
LINC01099	0.0480175	-0.192364	0.343	0.468	1
YWHAZ	0.0483855	0.135775	1	0.949	1
SIL1	0.0494049	0.107731	0.925	0.835	1
FAM171B	0.0499122	-0.261732	0.866	0.819	1
DBI	0.0503901	0.110302	0.985	0.958	1
SEC63	0.0506018	-0.245712	0.985	0.895	1
MTERF4	0.0533326	0.116598	0.836	0.692	1
MORF4L2	0.0536799	0.136798	0.985	0.911	1
SLC25A4	0.054767	0.103119	0.985	0.869	1
RPL32	0.0558098	-0.131472	1	0.987	1
CDC42	0.0567958	0.109782	0.985	0.924	1
EIF1AY	0.0568755	-0.113775	0.209	0.338	1
CD99	0.0570305	0.137389	1	0.979	1
SLC4A10	0.0576466	-0.127254	0.463	0.582	1
RPL6	0.0577533	-0.120782	0.985	0.987	1
PPP1CB	0.0589043	0.122543	1	0.987	1
TOB1	0.0600556	-0.110008	0.985	0.937	1
SPP1	0.0602071	0.648373	0.299	0.19	1
ZC3H3	0.0607426	-0.137862	0.627	0.671	1
SNHG5	0.0610507	-0.147137	0.821	0.759	1
DGCR5	0.0610614	-0.137305	0.388	0.494	1
GGA2	0.0610797	0.106572	0.896	0.827	1
SLC25A5	0.0611823	0.116156	0.94	0.907	1
ABCC8	0.0621391	-0.157544	1	0.975	1
SMIM14	0.0621472	0.105069	0.94	0.797	1
ITFG1	0.0623191	0.11076	0.94	0.819	1
SSBP2	0.0625825	0.10261	0.836	0.688	1
TIMM50	0.0632954	0.101624	0.672	0.582	1
CTB-119C2.1	0.0633319	0.104647	0.239	0.143	1
FAM162A	0.0641376	-0.206011	0.925	0.865	1
UQCRC1	0.0641745	0.120346	0.925	0.873	1
NTPCR	0.0647084	-0.132788	0.881	0.857	1
TNFRSF21	0.0662804	0.115769	0.896	0.772	1
RAB10	0.066426	0.114457	0.955	0.802	1
ZFAND6	0.0668823	0.109281	0.925	0.785	1
LYRM7	0.0672199	-0.105156	0.866	0.671	1
CHORDC1	0.0673467	0.101423	0.612	0.46	1
ATG5	0.0692434	0.102226	0.612	0.456	1
RPL36	0.0707539	-0.112609	1	0.996	1
TMBIM6	0.0709996	0.110037	1	0.987	1
RPLP1	0.0712461	-0.152354	1	0.996	1
TNS1	0.0713067	-0.156606	0.284	0.38	1
MT-ND6	0.0719897	-0.108316	1	1	1
RAB18	0.072063	0.10519	0.925	0.793	1
CLUHP3	0.0726928	-0.107214	0.179	0.262	1
ATG13	0.0753879	0.106648	0.791	0.586	1
NCOR1	0.075709	0.102376	0.925	0.814	1
PRKAR2B	0.0758672	-0.162943	0.254	0.342	1
CXCL8	0.0767025	0.178851	0.104	0.046	1
TXNRD2	0.0767431	-0.1011	0.463	0.325	1
RPL7A	0.0781696	-0.106723	1	0.983	1
CALM2	0.0787038	0.100279	1	0.996	1
CDK5R1	0.0798112	-0.110539	0.284	0.388	1
TTTY15	0.0807078	-0.123722	0.209	0.316	1
TPT1	0.0814182	-0.11652	1	1	1
OXGR1	0.082731	-0.101039	0.06	0.135	1
VAT1L	0.0831433	-0.201833	0.418	0.494	1
ZNF397	0.0833675	0.10502	0.642	0.544	1
ENSG00000276736	0.0841925	-0.127586	0.866	0.679	1
PPIA	0.0876572	0.103644	1	0.983	1
USP1	0.0878815	0.152933	0.612	0.502	1
CYP2U1	0.0892473	-0.187625	0.687	0.709	1
PTPRM	0.0923908	-0.143175	0.209	0.3	1
TSPAN1	0.0928159	-0.227686	0.881	0.89	1
CCND1	0.0932859	-0.143393	0.448	0.506	1
SUSD4	0.09736	-0.185007	0.776	0.772	1
C7orf73	0.0984683	-0.1564	0.881	0.844	1
EIF4B	0.098659	0.100203	0.97	0.932	1
HEPACAM2	0.0989785	0.132372	0.761	0.667	1
TCEA1	0.1023	0.10963	0.94	0.861	1
AES	0.104937	-0.125897	0.985	0.949	1
TCEB2	0.105289	-0.124734	1	0.992	1
ZNF791	0.105799	-0.106021	0.761	0.57	1
ATP5G2	0.106649	-0.122552	1	0.987	1
TUBB2A	0.106726	0.115546	0.806	0.662	1
OSBPL8	0.107253	-0.158318	0.672	0.696	1
MAGT1	0.107729	0.106843	0.866	0.7	1
GPM6A	0.107888	-0.217302	0.313	0.392	1
CHD7	0.108321	-0.200541	0.851	0.835	1
DUSP1	0.109184	0.155791	0.94	0.827	1
HIST1H4C	0.109985	-0.162918	0.985	0.89	1
WLS	0.110036	-0.179551	0.925	0.878	1
TOMM20	0.111165	-0.165615	0.836	0.814	1
ATP6V1E1	0.112318	0.102312	0.955	0.911	1
PPT1	0.113367	0.111137	0.985	0.895	1
AK3	0.114466	-0.251261	0.746	0.81	1
TCEANC	0.115694	-0.102992	0.09	0.16	1
PON3	0.117417	0.101254	0.478	0.371	1
COX6C	0.117481	-0.144531	0.985	0.979	1
RPL21	0.121784	-0.15793	1	1	1
RPS29	0.122163	-0.108362	1	0.983	1
NKX6-1	0.122208	-0.183697	0.925	0.903	1
VPS11	0.123016	-0.10341	0.716	0.481	1
GBF1	0.124865	0.112243	0.687	0.582	1
HMGCL	0.125225	0.105763	0.731	0.595	1
GCC2	0.126578	-0.173293	0.821	0.802	1
SEC61A1	0.127901	0.109673	0.97	0.916	1
AC004540.4	0.128644	-0.106535	0.224	0.304	1
NUCKS1	0.12916	-0.171955	1	0.979	1
MIA3	0.136888	-0.302166	0.806	0.713	1
C10orf10	0.137101	0.291238	0.806	0.646	1
PRKACB	0.138018	-0.173509	0.716	0.785	1
WSCD2	0.139025	-0.262607	0.716	0.705	1
THADA	0.14427	0.114738	0.358	0.278	1
GNG7	0.14641	-0.120546	0.567	0.595	1
MAP2	0.146956	-0.265317	0.746	0.781	1
GADD45GIP1	0.147332	-0.106866	0.985	0.945	1
RPS13	0.147572	-0.121792	1	0.987	1
IGF2	0.147972	-0.19764	0.866	0.844	1
RPL11	0.14934	-0.102393	1	0.983	1
RASGRF1	0.149503	-0.111554	0.701	0.688	1
MT2A	0.151561	-0.182912	0.866	0.705	1
ADCYAP1	0.151997	-0.181337	0.821	0.785	1
F8	0.152314	-0.107897	0.09	0.152	1
SEC11C	0.153833	-0.1223	1	0.996	1
MT-ND1	0.156117	-0.12191	1	1	1
OFD1	0.15856	-0.126389	0.507	0.574	1
GSN	0.158855	-0.173191	0.985	0.932	1
PTBP3	0.15932	-0.132578	0.612	0.671	1
MPHOSPH8	0.161481	-0.141931	0.925	0.89	1
RPS28	0.162409	-0.170945	0.985	0.97	1
TDG	0.162615	-0.113952	0.478	0.532	1
RPL15	0.165032	-0.102594	1	1	1
OXSM	0.166987	-0.120061	0.284	0.35	1
ELAVL4	0.167262	-0.185844	0.672	0.684	1
MNX1	0.169208	-0.10357	0.642	0.641	1
ASPH	0.17368	0.185531	0.925	0.797	1
RPS24	0.175827	-0.12336	1	0.987	1
TSTD1	0.17621	-0.153674	0.955	0.907	1
SNX5	0.176551	0.102612	0.687	0.603	1
CDH18	0.177734	-0.114554	0.134	0.203	1
PCP4	0.178583	-0.245621	0.925	0.882	1
RPS26	0.17886	-0.107144	1	0.983	1
SAV1	0.178927	-0.111276	0.269	0.342	1
RPS27A	0.180392	-0.107248	1	0.996	1
PEG3	0.181245	-0.103323	0.687	0.527	1
KTN1	0.181413	-0.129084	0.985	0.966	1
EPRS	0.18517	-0.121073	0.91	0.869	1
SC5D	0.188664	0.149284	0.881	0.738	1
SYT14	0.188929	-0.199961	0.881	0.797	1
PDZRN3	0.190182	-0.179604	0.433	0.295	1
RAB15	0.190232	-0.154717	0.537	0.591	1
TUBA3FP	0.191451	-0.107473	0.433	0.485	1
FTL	0.19192	0.168648	1	1	1
ATP6V0A1	0.193026	0.122149	0.94	0.848	1
NAA38	0.195615	-0.107391	0.94	0.924	1
AP3M2	0.197713	-0.114162	0.403	0.283	1
PCDH7	0.201998	-0.125198	0.209	0.274	1
EML6	0.205166	-0.121379	0.612	0.477	1
ZBTB11	0.206251	-0.175707	0.179	0.241	1
DST	0.206885	0.113829	0.91	0.861	1
ASNS	0.207428	-0.187081	0.896	0.835	1
MRPL33	0.207927	-0.129397	0.985	0.966	1
FAM208A	0.210612	-0.167549	0.493	0.523	1
KPNB1	0.213376	0.109578	0.716	0.738	1
ATXN2	0.213546	-0.168333	0.776	0.751	1
RASSF4	0.217899	-0.103899	0.284	0.359	1
GABPB1-AS1	0.218318	-0.169306	0.597	0.578	1
EEF2	0.218639	-0.110363	0.985	0.979	1
ZNF433	0.22015	-0.149112	0.418	0.295	1
PIR	0.222618	-0.18606	0.806	0.781	1
OCIAD2	0.223469	-0.132016	0.91	0.899	1
PCNX4	0.224456	0.106624	0.672	0.582	1
COMMD6	0.2308	-0.140514	0.97	0.895	1
TNFRSF11A	0.231829	-0.133585	0.478	0.498	1
RASGRF2	0.232314	-0.108816	0.239	0.308	1
TAF9B	0.232991	-0.119391	0.597	0.662	1
GTPBP10	0.233636	-0.151049	0.433	0.312	1
TRIM2	0.234836	-0.152927	0.716	0.73	1
FOSB	0.237047	0.102359	0.284	0.215	1
MLH3	0.237563	-0.15041	0.328	0.392	1
TDRD3	0.244438	-0.106172	0.358	0.262	1
MXRA7	0.24618	-0.168148	0.955	0.903	1
ALDOC	0.246946	-0.172407	0.463	0.451	1
RNF6	0.248208	-0.15323	0.642	0.675	1
PABPC1	0.249184	-0.210886	0.97	0.937	1
NPTX2	0.258365	-0.212241	1	0.937	1
GPSM1	0.260064	-0.20702	0.403	0.422	1
TGFBR3	0.262098	-0.200172	0.746	0.684	1
ZNF284	0.262198	-0.100972	0.149	0.198	1
RPS15	0.262394	-0.104874	1	1	1
CEBPZOS	0.263201	-0.146007	0.687	0.646	1
KIF5C	0.271261	-0.108814	0.851	0.755	1
HEY1	0.272544	-0.153749	0.239	0.283	1
PLEKHA5	0.27418	-0.107365	0.328	0.367	1
ATP6V1E2	0.280299	-0.100009	0.209	0.266	1
RMND5A	0.281314	-0.172501	0.672	0.658	1
RC3H1	0.282207	-0.158185	0.582	0.591	1
TEX2	0.283689	0.145194	0.373	0.333	1
CFAP65	0.286386	-0.100635	0.582	0.494	1
CD59	0.287276	0.117484	1	0.949	1
GRIA2	0.289441	-0.242837	0.493	0.464	1
SELENOW	0.291309	-0.118159	0.94	0.882	1
HDLBP	0.293027	-0.117429	1	0.962	1
LGALS8	0.294779	-0.121792	0.657	0.494	1
IGSF1	0.309333	-0.138513	0.224	0.27	1
NR3C1	0.309697	-0.131544	0.806	0.806	1
IGBP1	0.317851	-0.106194	0.567	0.447	1
HERC2P2	0.321951	-0.154882	0.567	0.599	1
RCOR3	0.322581	-0.113112	0.851	0.675	1
PON2	0.326679	-0.141861	0.687	0.734	1
ARL6IP5	0.328788	-0.132037	0.94	0.878	1
DPP6	0.331858	-0.139967	0.91	0.878	1
FAH	0.332739	-0.106652	0.299	0.224	1
DNAJC22	0.333551	-0.197739	0.388	0.43	1
ALOX5	0.335585	-0.15897	0.672	0.65	1
AFF1	0.335689	-0.109275	0.627	0.658	1
VAMP4	0.342892	-0.107226	0.582	0.439	1
PMPCB	0.342994	-0.106465	0.776	0.57	1
B3GNT5	0.347105	-0.124711	0.254	0.308	1
WSB2	0.348894	-0.131556	0.985	0.916	1
TERF1	0.352039	-0.117545	0.478	0.485	1
TXNRD1	0.355058	-0.160491	0.866	0.882	1
FDXACB1	0.355622	-0.111831	0.149	0.181	1
DLG2	0.356624	-0.148076	0.373	0.409	1
HSD17B14	0.361329	-0.108594	0.866	0.797	1
MPP6	0.361462	-0.14724	0.776	0.776	1
RP4-671O14.6	0.365238	-0.115734	0.418	0.447	1
ZNF528	0.365951	-0.125487	0.104	0.143	1
MLXIPL	0.366432	-0.11078	0.896	0.819	1
AKT3	0.368021	-0.170753	0.642	0.624	1
USF3	0.369762	-0.130434	0.507	0.527	1
ZMYM2	0.374093	-0.101525	0.507	0.553	1
TALDO1	0.376099	0.15206	0.955	0.882	1
TTLL7	0.377445	-0.106493	0.672	0.637	1
DDX42	0.378359	-0.10401	0.552	0.477	1
C5orf22	0.388496	-0.126274	0.343	0.27	1
SGMS1	0.393139	-0.105545	0.493	0.392	1
NUP58	0.399191	-0.130315	0.642	0.46	1
MCC	0.400604	-0.160821	0.507	0.498	1
ZNF518B	0.401042	-0.117762	0.269	0.304	1
KLHDC8A	0.404604	-0.113968	0.328	0.371	1
PTOV1	0.408606	-0.120008	0.94	0.819	1
CALCB	0.409988	-0.15746	0.269	0.203	1
FAM120AOS	0.413194	-0.102153	0.731	0.544	1
ZNF12	0.413351	-0.160639	0.328	0.346	1
DDIT3	0.414654	-0.135983	0.955	0.797	1
GPATCH2L	0.414702	-0.112128	0.478	0.527	1
SNHG23	0.418915	-0.134108	0.433	0.418	1
KPNA4	0.418999	-0.103217	0.493	0.392	1
CARMIL2	0.419829	-0.123338	0.537	0.523	1
RDX	0.422824	-0.104762	0.881	0.819	1
COG6	0.424175	-0.103155	0.672	0.532	1
KLHL7	0.426382	-0.118649	0.388	0.3	1
LINGO2	0.426486	-0.106363	0.299	0.321	1
ACADSB	0.426955	-0.166552	0.418	0.426	1
HOPX	0.441468	-0.119873	0.537	0.54	1
AMZ2P1	0.442136	-0.123347	0.582	0.447	1
HSP90AA1	0.445205	-0.19074	1	0.996	1
DNAJC15	0.446161	-0.117587	0.806	0.776	1
DDX3Y	0.446453	-0.109871	0.209	0.245	1
ZC3H15	0.452429	-0.107981	0.925	0.768	1
IFIT1	0.453292	-0.100172	0.269	0.3	1
KIF1A	0.454125	-0.117263	0.985	0.928	1
RAB21	0.457118	-0.105223	0.866	0.806	1
ABRACL	0.45732	-0.12507	0.761	0.709	1
NBEAL1	0.461356	-0.117407	0.657	0.658	1
PRPS2	0.461753	-0.128201	0.239	0.253	1
SLC35F2	0.462022	-0.101063	0.194	0.224	1
PIGS	0.462434	-0.104962	0.716	0.565	1
THBD	0.463873	-0.166929	0.284	0.316	1
YLPM1	0.465934	-0.115203	0.522	0.553	1
ING2	0.467807	-0.120188	0.403	0.384	1
IMMP1L	0.470076	-0.193118	0.881	0.831	1
SOCS2	0.470731	-0.145007	0.448	0.46	1
EIF3M	0.470932	-0.13843	0.91	0.814	1
TWF1	0.471945	-0.105163	0.776	0.629	1
DICER1	0.474918	-0.138496	0.582	0.603	1
ZFAND1	0.476639	-0.129778	0.657	0.506	1
UHMK1	0.479127	-0.149877	0.552	0.553	1
CAMK2N1	0.480634	-0.100774	0.806	0.81	1
GSTO1	0.481489	-0.123396	0.925	0.797	1
PDE8B	0.482412	-0.136991	0.642	0.603	1
SSBP3	0.484151	-0.10511	0.791	0.629	1
SLC9B2	0.486164	-0.116972	0.418	0.426	1
DEK	0.49024	-0.108858	0.791	0.743	1
TPRA1	0.495026	-0.110124	0.582	0.426	1
NAP1L1	0.496448	-0.10893	0.955	0.932	1
LNPEP	0.49745	-0.134285	0.522	0.532	1
PIPOX	0.498851	-0.120177	0.433	0.447	1
CCND2	0.501827	-0.129565	0.672	0.582	1
RNF114	0.50215	-0.154236	0.731	0.679	1
SMARCA5	0.502212	-0.136487	0.821	0.768	1
HSPA4	0.502691	-0.17069	0.851	0.781	1
ADM	0.504083	-0.102654	0.358	0.295	1
HNRNPDL	0.504495	-0.121469	1	0.949	1
ZNF483	0.505706	-0.127838	0.373	0.401	1
PLCB4	0.509505	-0.140472	0.642	0.709	1
DAAM1	0.511643	-0.119469	0.91	0.814	1
ENPP4	0.512344	-0.14875	0.522	0.515	1
ETNK1	0.51261	-0.15502	0.925	0.852	1
THAP5	0.513974	-0.115343	0.91	0.84	1
NIF3L1	0.514876	-0.148133	0.403	0.392	1
RCAN3	0.516482	-0.127484	0.97	0.89	1
BBS2	0.517487	-0.109583	0.627	0.595	1
LDHB	0.517761	-0.153738	0.657	0.624	1
TMEM14C	0.518019	-0.105816	0.896	0.802	1
URGCP	0.518305	-0.17586	0.642	0.553	1
ASCC1	0.521453	-0.102645	0.552	0.422	1
ALG6	0.522994	-0.122123	0.224	0.245	1
CBLL1	0.523228	-0.135552	0.343	0.354	1
CEP85	0.524582	-0.157797	0.388	0.304	1
ZC3H11A	0.529266	-0.13339	0.806	0.633	1
LETMD1	0.52989	-0.135731	0.552	0.46	1
SMAD9	0.534084	-0.175246	0.716	0.692	1
NOV	0.534427	0.189996	0.179	0.152	1
SNW1	0.537	-0.106817	0.851	0.717	1
ALCAM	0.538221	-0.134803	0.985	0.941	1
POMGNT1	0.538599	-0.119341	0.881	0.772	1
PPIL4	0.54166	-0.116267	0.701	0.557	1
BORCS7	0.541817	-0.142956	0.836	0.679	1
RGL1	0.541837	-0.171608	0.672	0.624	1
ATP8A1	0.543824	-0.10298	0.373	0.405	1
TNKS2	0.551784	-0.109858	0.582	0.595	1
PKD1	0.553851	-0.125583	0.597	0.553	1
BMP5	0.554896	-0.193171	0.627	0.574	1
RASGEF1B	0.555371	-0.15718	0.881	0.84	1
PLCXD3	0.561727	-0.190898	0.821	0.785	1
LACTB2	0.562676	-0.15529	0.522	0.494	1
INPP5F	0.567818	-0.120163	0.567	0.46	1
UNC5B	0.569824	-0.164711	0.597	0.54	1
ANKRD17	0.571247	-0.196625	0.836	0.73	1
CFL2	0.573445	-0.14364	0.791	0.709	1
EPS15	0.575468	-0.194071	0.791	0.705	1
TCERG1L	0.575691	-0.117571	0.418	0.43	1
ELOVL4	0.576107	-0.141792	0.373	0.371	1
OLMALINC	0.580364	-0.113974	0.881	0.789	1
HERPUD2	0.588846	-0.127497	0.657	0.527	1
FYTTD1	0.589233	-0.129887	0.746	0.738	1
B3GNT9	0.589379	-0.131726	0.537	0.506	1
GEM	0.589464	-0.288671	0.925	0.806	1
SUSD1	0.590092	-0.136595	0.373	0.367	1
GSE1	0.596011	-0.106118	0.896	0.814	1
KPNA5	0.596286	-0.12718	0.388	0.388	1
RALGAPB	0.598577	-0.102386	0.463	0.401	1
CMTM8	0.604915	-0.109894	0.687	0.629	1
NSMAF	0.607029	-0.128309	0.448	0.363	1
YPEL2	0.613631	-0.116333	0.478	0.46	1
ELOVL5	0.614014	-0.100876	0.806	0.684	1
KBTBD2	0.620862	-0.171392	0.493	0.456	1
COQ3	0.621571	-0.134024	0.239	0.203	1
CAMKK1	0.623917	-0.124752	0.731	0.574	1
PBRM1	0.626633	-0.135266	0.716	0.658	1
TOP2B	0.629294	-0.10658	0.582	0.578	1
PTPRS	0.630526	-0.105126	0.881	0.835	1
DISP2	0.63306	-0.102921	0.328	0.266	1
STXBP5L	0.634317	-0.158199	0.463	0.447	1
KATNAL1	0.635552	-0.161823	0.493	0.485	1
MRPL42	0.638647	-0.183839	0.896	0.734	1
FAM172A	0.646152	-0.135712	0.537	0.46	1
MIS18BP1	0.648982	-0.117842	0.478	0.456	1
ZNF691	0.650717	-0.10291	0.134	0.148	1
NCOA4	0.651629	-0.103201	0.821	0.751	1
REV3L	0.653574	-0.147194	0.657	0.616	1
RBM39	0.654836	-0.145617	1	0.949	1
C1D	0.655075	-0.120684	0.761	0.722	1
METRN	0.65588	-0.109815	0.94	0.764	1
BLOC1S5	0.657327	-0.117764	0.284	0.278	1
SRD5A1	0.658574	-0.10168	0.687	0.574	1
GLRB	0.661784	-0.12196	0.493	0.405	1
FAM122A	0.662357	-0.100812	0.418	0.342	1
UNC5D	0.662675	-0.106683	0.328	0.329	1
AHCYL1	0.665266	-0.169377	0.91	0.789	1
ZRANB2	0.668186	-0.100869	0.761	0.738	1
RGS16	0.674053	-0.272626	0.657	0.532	1
UBE3A	0.675287	-0.1567	0.806	0.709	1
EFNA5	0.675726	-0.155861	0.836	0.675	1
MYO19	0.678051	-0.101572	0.373	0.321	1
RIOK2	0.679514	-0.174731	0.433	0.35	1
ARRDC3	0.68002	-0.137314	0.896	0.827	1
PPP1R12A	0.680179	-0.170634	0.746	0.713	1
SYNM	0.687242	-0.118587	0.433	0.43	1
MAN1C1	0.687302	-0.100422	0.582	0.544	1
SPAG16	0.688526	-0.119774	0.836	0.717	1
CBX5	0.689134	-0.148707	0.94	0.886	1
C21orf91	0.691886	-0.102685	0.358	0.359	1
ARIH1	0.693041	-0.102137	0.507	0.473	1
SPATA20	0.69518	-0.132925	0.582	0.536	1
SECISBP2	0.697663	-0.124018	0.821	0.65	1
APCDD1L-AS1	0.700707	-0.150591	0.642	0.629	1
DLK1	0.704301	-0.141426	0.642	0.629	1
ID3	0.707468	-0.187076	0.896	0.738	1
MYD88	0.707585	-0.128154	0.313	0.262	1
FGF14-AS2	0.713892	-0.102027	0.209	0.215	1
ARMCX2	0.714026	-0.10253	0.433	0.418	1
DPH7	0.716401	-0.106378	0.403	0.346	1
TSPAN31	0.716702	-0.105031	0.687	0.654	1
COL4A3BP	0.721025	-0.152324	0.507	0.468	1
GUCY1A3	0.721199	-0.130217	0.463	0.376	1
MAP6	0.723047	-0.127184	0.806	0.713	1
PNISR	0.725272	-0.102042	0.91	0.857	1
BBX	0.72724	-0.100005	0.881	0.81	1
TIMP2	0.729687	-0.141789	0.881	0.819	1
SOX4	0.72982	-0.101204	0.642	0.633	1
ERCC6L2	0.731309	-0.104919	0.433	0.38	1
WNK3	0.732819	-0.110103	0.358	0.388	1
KLHL2	0.733092	-0.137896	0.672	0.544	1
PGM2	0.738904	-0.105519	0.284	0.241	1
DUT	0.743496	-0.107873	0.881	0.772	1
ELP4	0.744228	-0.151591	0.582	0.57	1
KBTBD4	0.74531	-0.113312	0.358	0.333	1
ATP2C1	0.745537	-0.135961	0.716	0.679	1
TAB2	0.747535	-0.119696	0.522	0.46	1
SLC6A6	0.754421	-0.154665	0.91	0.776	1
PTGR1	0.755989	-0.100323	0.746	0.586	1
DIRC2	0.761024	-0.117776	0.269	0.219	1
C12orf76	0.76156	-0.111582	0.582	0.456	1
TBL1XR1	0.763758	-0.167422	0.881	0.759	1
CPNE4	0.765667	-0.145939	0.493	0.468	1
COBLL1	0.766472	-0.149597	0.701	0.557	1
SMC3	0.766827	-0.107543	0.806	0.785	1
TMEM246	0.767536	-0.107231	0.657	0.608	1
C6orf48	0.768015	-0.121057	0.925	0.814	1
CGGBP1	0.768141	-0.133929	0.716	0.641	1
DDIT4	0.771008	-0.119858	0.478	0.418	1
SLC16A9	0.771168	-0.12032	0.642	0.595	1
PLEKHA3	0.772826	-0.108124	0.478	0.473	1
FGD5-AS1	0.776634	-0.116713	0.731	0.654	1
CPLX2	0.777584	-0.115628	0.851	0.823	1
ZNF146	0.784035	-0.120724	0.582	0.519	1
MEST	0.784271	-0.105643	0.552	0.511	1
LRRC58	0.784872	-0.125811	0.687	0.54	1
RAP1B	0.787094	-0.103871	0.985	0.878	1
TMCC3	0.788487	-0.115664	0.537	0.473	1
COA5	0.789538	-0.132326	0.716	0.616	1
SESTD1	0.790268	-0.231132	0.597	0.523	1
GIN1	0.79177	-0.104044	0.194	0.19	1
CC2D1B	0.792448	-0.111233	0.507	0.464	1
C5orf15	0.794513	-0.186366	0.791	0.662	1
HOOK1	0.796359	-0.219619	0.642	0.679	1
APOOL	0.798724	-0.10388	0.746	0.646	1
ANKRD54	0.800512	-0.111603	0.627	0.54	1
BTBD7	0.801356	-0.103621	0.522	0.447	1
KIAA1033	0.803048	-0.114671	0.567	0.477	1
OMA1	0.805416	-0.13733	0.418	0.35	1
DNAJB14	0.806905	-0.102475	0.627	0.515	1
VEGFA	0.809809	-0.161672	0.836	0.755	1
ARMCX4	0.81007	-0.164998	0.448	0.405	1
SLC35E2B	0.810618	-0.100167	0.716	0.658	1
SVIP	0.810897	-0.114689	1	0.949	1
ATP6V1H	0.812357	-0.11109	0.91	0.743	1
ZNF638	0.816707	-0.110392	0.761	0.738	1
DDX10	0.8179	-0.129267	0.343	0.312	1
DIS3	0.818954	-0.102386	0.463	0.401	1
SNX2	0.819343	-0.140405	0.851	0.726	1
BTAF1	0.820693	-0.120224	0.463	0.405	1
FAM214A	0.822814	-0.109228	0.418	0.388	1
ZHX1	0.824054	-0.125712	0.672	0.557	1
CBR1	0.827393	-0.106532	0.657	0.565	1
BCOR	0.832331	-0.107094	0.716	0.603	1
HIPK3	0.836772	-0.140398	0.716	0.629	1
PTPN2	0.838852	-0.113058	0.493	0.439	1
POU2F1	0.840148	-0.134853	0.358	0.308	1
GTF3C1	0.844095	-0.111858	0.866	0.793	1
SLC4A7	0.852857	-0.11775	0.522	0.439	1
RAVER2	0.864021	-0.131693	0.343	0.312	1
CD320	0.864907	-0.143613	0.955	0.865	1
STAG2	0.872135	-0.133664	0.761	0.696	1
YIPF4	0.877342	-0.109704	0.836	0.759	1
SRSF8	0.884964	-0.131394	0.731	0.633	1
RBM4B	0.889366	-0.104861	0.522	0.439	1
CXADR	0.894103	-0.111757	0.657	0.565	1
MIR4458HG	0.89639	-0.105923	0.821	0.717	1
KAT2B	0.896588	-0.132234	0.418	0.38	1
GSTM3	0.898478	-0.116624	0.672	0.62	1
PIAS1	0.899596	-0.119768	0.791	0.667	1
REEP1	0.904783	-0.100151	0.448	0.422	1
PDZD8	0.905056	-0.105177	0.791	0.709	1
WDFY2	0.906124	-0.105423	0.627	0.561	1
PPM1L	0.908186	-0.100758	0.582	0.498	1
ST3GAL6	0.908934	-0.131119	0.448	0.422	1
LUC7L3	0.910288	-0.143611	0.925	0.852	1
NR1D2	0.912525	-0.151634	0.552	0.473	1
USP22	0.913432	-0.113822	0.985	0.848	1
TEF	0.914561	-0.101018	0.328	0.308	1
SCAMP1	0.916851	-0.148599	0.851	0.768	1
KIF3B	0.919362	-0.129158	0.821	0.776	1
PNPT1	0.919908	-0.145028	0.552	0.498	1
KCNQ2	0.920086	-0.100454	0.552	0.456	1
DLEU1	0.921439	-0.116777	0.343	0.316	1
INA	0.928188	-0.134889	0.836	0.781	1
PNRC2	0.932017	-0.107701	0.731	0.624	1
YWHAG	0.932775	-0.113297	0.806	0.696	1
PLEKHM2	0.932937	-0.115239	0.493	0.447	1
EZH1	0.934883	-0.102127	0.433	0.392	1
ANKRD36B	0.936377	-0.194686	0.567	0.519	1
ZNF37BP	0.937128	-0.112536	0.403	0.384	1
GGH	0.938204	-0.102581	0.194	0.194	1
PI4KB	0.938973	-0.114473	0.672	0.574	1
MALAT1	0.939772	-0.12591	1	1	1
PCBP1-AS1	0.948288	-0.134197	0.597	0.511	1
RPRD1B	0.950319	-0.104889	0.448	0.384	1
ACAA2	0.95085	-0.121492	0.866	0.781	1
ROBO2	0.951983	-0.161664	0.851	0.738	1
ZNF568	0.954501	-0.100113	0.582	0.485	1
ST3GAL5	0.955934	-0.108561	0.881	0.802	1
UBE3C	0.957177	-0.123556	0.687	0.667	1
AC013275.2	0.95735	-0.13009	0.507	0.473	1
CUL1	0.962673	-0.16021	0.597	0.494	1
YTHDC1	0.965917	-0.117164	0.821	0.768	1
KCNE4	0.965955	-0.114848	0.373	0.338	1
FMN1	0.972892	-0.106541	0.418	0.384	1
SBNO1	0.973475	-0.106373	0.866	0.747	1
PCBP2	0.976062	-0.100177	0.881	0.793	1
ANKRD36C	0.978848	-0.107219	0.552	0.536	1
GPX2	0.97954	-0.104288	0.672	0.671	1
KCNK3	0.979707	-0.116295	0.791	0.713	1
MTCO2P12	0.981163	-0.131312	1	0.996	1
ABCA5	0.982323	-0.119653	0.851	0.759	1
SIAH1	0.983015	-0.102732	0.507	0.464	1
HELZ	0.98309	-0.126702	0.642	0.578	1
ATXN7L3B	0.983517	-0.13086	0.791	0.717	1
SPIN1	0.984702	-0.171557	0.701	0.688	1
ZNF614	0.98931	-0.117648	0.134	0.131	1
CLK1	0.990429	-0.107615	0.776	0.658	1
MT1X	0.991157	-0.334688	0.881	0.743	1
SESN1	0.996101	-0.160311	0.642	0.582	1
HMGCR	0.997365	-0.107985	0.582	0.54	1
MIR568	0.998559	-0.104152	0.403	0.371	1
RYBP	0.998643	-0.126338	0.537	0.46	1
HDAC9	0.999339	-0.175735	0.597	0.523	1
