# Supplementary material for: β-cell-specific deletion of PFKFB3 restores cell fitness competition and physiological replication under diabetogenic stress
Source: Commun Biol. 2022 Mar 22;5:248. doi: 10.1038/s42003-022-03209-y (PMC8941137; doi:10.1038/s42003-022-03209-y)
Supplement: Supplementary file 7 — Supplementary Data 4 [file 42003_2022_3209_MOESM7_ESM.xlsx]

## Sheet: Supplementary Data File 4
Supplementary Data File 4 - Cluster 1- vs Cluster 7 comparison in T2D donors
	p_val	avg_logFC	pct.1	pct.2	p_val_adj
GC	4.61897e-18	-1.75385	0.053	1	2.15674e-13
IRX2	1.0402e-15	-0.407046	0.08	0.941	4.857e-11
TM4SF4	2.44906e-15	-2.41123	0.12	1	1.14354e-10
LOXL4	5.85567e-15	-1.4735	0.107	1	2.73419e-10
CD36	1.6167e-14	-0.428519	0.013	0.765	7.54884e-10
MYO10	3.46967e-14	-0.581796	0.053	0.882	1.62009e-09
FXYD5	3.50327e-14	-0.605072	0.08	0.941	1.63578e-09
SMIM24	1.0485e-13	-0.986474	0.107	1	4.89575e-09
GPR119	1.4572e-13	-0.326609	0.013	0.706	6.80409e-09
POPDC3	1.90714e-13	-0.332002	0	0.647	8.90499e-09
FEV	2.45563e-13	-0.603707	0.08	0.882	1.14661e-08
ARX	2.66181e-13	-0.342669	0.04	0.765	1.24288e-08
MRC1	2.89591e-13	-0.546765	0.053	0.824	1.35219e-08
SEMA3E	2.99948e-12	-0.255879	0.027	0.706	1.40055e-07
SPOCK3	3.36271e-12	-0.515184	0.013	0.647	1.57015e-07
RGS4	3.68179e-12	-1.61631	0.227	1	1.71914e-07
FXYD3	4.9781e-12	-0.467899	0.107	0.882	2.32442e-07
USH1C	6.94771e-12	-0.41494	0.093	0.882	3.2441e-07
PTPRT	9.58903e-12	-0.213991	0.067	0.765	4.4774e-07
F10	1.71519e-11	-0.462729	0.12	0.941	8.00872e-07
S100A10	1.78604e-11	-0.679557	0.12	0.882	8.33957e-07
TMEM86B	2.10272e-11	-0.172691	0.08	0.824	9.81825e-07
TMEM236	3.29508e-11	-0.464063	0.053	0.706	1.53857e-06
VIM	3.51339e-11	-0.872868	0.307	1	1.64051e-06
PAPPA2	4.79497e-11	-0.505787	0.027	0.647	2.23891e-06
GPER1	4.80996e-11	-0.194578	0	0.529	2.24591e-06
KCTD12	5.34713e-11	-0.60738	0.147	0.882	2.49674e-06
TMEM176A	6.00632e-11	-0.851594	0.28	1	2.80453e-06
TMEM176B	9.10965e-11	-1.22678	0.413	1	4.25357e-06
ADGRG2	9.45331e-11	-0.640405	0.107	0.824	4.41403e-06
MAOB	1.02964e-10	-0.440518	0.013	0.588	4.80769e-06
PPP2R2B	1.26098e-10	-0.357903	0.093	0.824	5.88789e-06
TTR	1.913e-10	-2.62357	0.947	1	8.93235e-06
GCG	2.08685e-10	-4.99028	0.84	1	9.74414e-06
A1CF	3.70061e-10	-0.411455	0.133	0.882	1.72793e-05
IGFBP2	4.55084e-10	-1.1953	0.293	0.941	2.12493e-05
C3orf80	7.05753e-10	-0.149217	0	0.471	3.29537e-05
HNF1A-AS1	9.02381e-10	-0.176184	0.107	0.824	4.21349e-05
SLC7A14	1.0365e-09	-0.508645	0.133	0.824	4.83971e-05
REG4	1.29356e-09	-1.28371	0.053	0.647	6.04e-05
ADGRG5	1.61601e-09	-0.20609	0.013	0.529	7.54565e-05
SERPINA1	2.16956e-09	-1.43414	0.12	0.765	0.000101303
RNF144A	5.02414e-09	-0.126779	0.04	0.588	0.000234592
SLC6A19	5.02414e-09	-0.212716	0.04	0.588	0.000234592
ANK2	5.77337e-09	-0.292276	0.12	0.765	0.000269576
FABP5	6.23032e-09	-0.293352	0.227	0.882	0.000290912
WIPF3	7.18159e-09	-0.303334	0.053	0.588	0.00033533
DMD	9.36002e-09	-0.116912	0.133	0.765	0.000437047
FAP	9.59982e-09	-0.510497	0.173	0.765	0.000448244
PRLR	1.35491e-08	-0.176358	0.013	0.471	0.000632646
KLB	1.51835e-08	-0.174479	0.013	0.471	0.000708964
LDHA	1.59831e-08	-0.64682	0.187	0.824	0.000746298
GLS	1.99385e-08	-0.813507	0.627	1	0.000930988
GPC6	2.0861e-08	-0.230435	0.067	0.647	0.000974064
FAM110B	2.35838e-08	-0.158589	0.107	0.706	0.0011012
CD82	2.58682e-08	-0.381463	0.187	0.882	0.00120786
KIF12	2.71303e-08	-0.112818	0.067	0.647	0.00126679
CEACAM1	3.86551e-08	-0.266798	0.053	0.588	0.00180492
CRYBA2	6.0963e-08	-1.39685	0.747	1	0.00284654
SLC7A2	7.21989e-08	-0.842574	0.6	1	0.00337118
CYSTM1	7.77824e-08	-0.65318	0.947	1	0.0036319
MBOAT4	1.17774e-07	-0.240744	0.027	0.471	0.00549924
SYNDIG1	1.22323e-07	-0.253418	0.013	0.412	0.00571164
STK32B	1.3149e-07	-0.129683	0	0.353	0.00613965
VIL1	1.54767e-07	-0.414994	0.08	0.588	0.00722655
LRRFIP1	1.64975e-07	-0.48299	0.4	1	0.00770318
SPTSSB	1.98163e-07	-0.612464	0.2	0.824	0.00925283
APOH	2.19507e-07	-0.408682	0.053	0.529	0.0102495
INS	3.2142e-07	0.702139	1	1	0.0150081
EGFL7	3.49674e-07	-0.283621	0.08	0.588	0.0163273
PHLDB2	3.52376e-07	-0.37373	0.267	0.882	0.0164535
ITGB8	3.75499e-07	-0.194826	0.147	0.765	0.0175332
TMEM178B	3.98691e-07	-0.236967	0.267	0.941	0.0186161
PRKCE	5.22707e-07	-0.168853	0.24	0.882	0.0244068
AOX1	6.33243e-07	-0.268231	0.04	0.471	0.029568
COTL1	7.45774e-07	-0.631687	0.387	0.941	0.0348224
ABHD15	8.03657e-07	-0.230533	0.107	0.647	0.0375251
CLU	8.24212e-07	-1.08808	0.947	1	0.0384849
ARFGEF3	9.12558e-07	-0.701475	0.933	1	0.0426101
POU6F2	9.91706e-07	-0.143895	0.067	0.529	0.0463058
CRH	1.31169e-06	-0.121334	0.04	0.471	0.0612467
KCNMB2-AS1	1.31438e-06	-0.129331	0.12	0.647	0.0613723
KCNH6	1.37188e-06	-0.245158	0.147	0.706	0.064057
CPNE8	1.52012e-06	-0.366996	0.373	1	0.0709789
TMEM45B	1.56877e-06	-0.200082	0.04	0.471	0.0732506
DPP4	1.57575e-06	-0.319592	0.08	0.529	0.0735765
FRMD4B	1.68253e-06	-0.101823	0	0.294	0.0785623
LINC01314	1.68253e-06	-0.115914	0	0.294	0.0785623
MS4A8	1.68253e-06	-0.155042	0	0.294	0.0785623
RP3-523K23.2	1.68253e-06	-0.171596	0	0.294	0.0785623
PLPPR1	1.68253e-06	-0.186496	0	0.294	0.0785623
LBH	1.74181e-06	-0.127043	0.027	0.412	0.0813302
HIC2	1.83957e-06	-0.115391	0.093	0.588	0.085895
LAMB1	1.94673e-06	-0.380202	0.28	0.824	0.0908987
VGF	2.0836e-06	-0.298893	0.627	1	0.0972893
FAM83B	2.28333e-06	-0.161224	0.013	0.353	0.106615
HS3ST3B1	2.32693e-06	-0.135288	0.027	0.412	0.108651
KCNIP1	2.54242e-06	-0.159679	0.013	0.353	0.118713
LDB2	2.54242e-06	-0.169942	0.013	0.353	0.118713
RIIAD1	2.85347e-06	-0.124473	0.2	0.765	0.133237
CEP85L	3.00798e-06	-0.21413	0.12	0.647	0.140452
KCNJ3	3.01195e-06	-0.188703	0.107	0.588	0.140637
SLC38A4	3.03621e-06	-0.299138	0.293	0.941	0.14177
MATN2	3.20707e-06	-0.527468	0.293	0.941	0.149748
IFIH1	3.29675e-06	-0.226399	0.093	0.588	0.153935
CNIH3	4.36526e-06	-0.26338	0.12	0.588	0.203827
PTP4A3	4.73606e-06	-0.235723	0.187	0.765	0.221141
HMGB3	5.36096e-06	-0.290058	0.24	0.824	0.250319
CSGALNACT1	5.91569e-06	-0.154514	0.053	0.471	0.276221
REEP4	5.94256e-06	-0.214486	0.253	0.941	0.277476
GRB14	6.25298e-06	-0.268084	0.067	0.471	0.29197
EFNA1	6.41613e-06	-0.260252	0.053	0.471	0.299589
TSPAN15	6.6174e-06	-0.169792	0.04	0.412	0.308986
VWA5B2	6.84832e-06	-0.453762	0.413	1	0.319769
SLC40A1	7.08985e-06	-0.429413	0.24	0.824	0.331047
SYDE2	7.88066e-06	-0.174709	0.04	0.412	0.367972
VSNL1	8.53862e-06	-0.154441	0.067	0.471	0.398694
USP25	9.59457e-06	-0.220625	0.2	0.706	0.447999
ARRDC4	1.01447e-05	-0.454453	0.187	0.706	0.473688
HGD	1.11321e-05	-0.148824	0.04	0.412	0.519791
PLSCR4	1.11321e-05	-0.16539	0.04	0.412	0.519791
FSTL5	1.19165e-05	-0.13349	0.08	0.529	0.556417
LEO1	1.21932e-05	-0.282698	0.24	0.765	0.569336
NR2F2	1.23645e-05	-0.138041	0.093	0.529	0.577333
TJP2	1.23645e-05	-0.284318	0.093	0.529	0.577333
QDPR	1.64454e-05	-0.587217	0.867	1	0.767884
SPATS2L	1.67958e-05	-0.264664	0.293	0.824	0.784245
PLIN3	1.90381e-05	-0.182669	0.173	0.706	0.888945
FGFR4	2.09693e-05	-0.186691	0.013	0.294	0.979117
VSTM2A	2.09693e-05	-0.21851	0.013	0.294	0.979117
ITPR1	2.11966e-05	-0.144901	0.12	0.588	0.989733
SEPT6	2.12751e-05	-0.205573	0.2	0.706	0.9934
CTD-2314G24.2	2.13077e-05	-0.105884	0.227	0.765	0.994922
GATA6	2.14872e-05	-0.117309	0.053	0.412	1
LPP	2.31842e-05	-0.313149	0.4	0.941	1
PLPPR5	2.32854e-05	-0.115538	0.013	0.294	1
KIAA1549L	2.32854e-05	-0.118834	0.013	0.294	1
PCSK2	2.387e-05	-0.709472	0.96	1	1
TSPAN14	2.43818e-05	-0.189829	0.107	0.529	1
HCN3	2.45728e-05	-0.15844	0.067	0.471	1
ZNF280C	2.47368e-05	-0.207465	0.133	0.588	1
WWC1	2.65689e-05	-0.191303	0.253	0.765	1
TMSB4X	2.67372e-05	-0.704321	0.84	1	1
KIAA1217	2.88912e-05	-0.16003	0.173	0.647	1
PDE3B	2.89379e-05	-0.232142	0.36	0.941	1
PIGBOS1	2.90531e-05	-0.146296	0.16	0.647	1
CALM3	2.94706e-05	-0.42022	0.867	1	1
MLIP	3.00525e-05	-0.251825	0.093	0.529	1
NRP1	3.0088e-05	-0.393399	0.32	0.824	1
SMC4	3.4952e-05	-0.265027	0.2	0.706	1
DENND1B	3.60744e-05	-0.203539	0.107	0.529	1
PTPRN2	3.6284e-05	-0.615185	0.76	1	1
MMP16	3.66923e-05	-0.106127	0.093	0.529	1
CABIN1	3.67884e-05	-0.11412	0.267	0.765	1
SACM1L	3.80356e-05	-0.287435	0.44	0.941	1
SMARCA4	3.94193e-05	-0.28679	0.68	1	1
SLC8B1	4.02517e-05	-0.245069	0.053	0.412	1
TMEM56	4.19426e-05	-0.131223	0.08	0.471	1
SAMD11	4.42055e-05	0.408798	0.987	1	1
EMC10	4.44422e-05	-0.350402	0.813	0.941	1
DACH1	4.78232e-05	-0.308883	0.427	1	1
FXYD6	4.96078e-05	-0.597548	0.52	0.941	1
RBM15	5.2378e-05	-0.145293	0.173	0.706	1
MYL6	5.25282e-05	-0.425685	1	1	1
SLC5A1	5.35686e-05	-0.351508	0.067	0.412	1
WDR26	5.51083e-05	-0.22028	0.413	0.882	1
SH3RF1	5.73125e-05	-0.185421	0.12	0.529	1
STK32A	5.81537e-05	-0.206786	0.04	0.353	1
GRIA3	5.9552e-05	-0.363967	0.413	0.941	1
PRSS3	6.09543e-05	-0.177641	0.12	0.529	1
AGFG2	6.23442e-05	-0.202196	0.093	0.471	1
H2AFJ	6.30593e-05	-0.343325	0.707	1	1
CHGA	6.50271e-05	-0.928683	0.987	1	1
MAP3K9	6.73313e-05	-0.32756	0.36	0.882	1
ATP8A2	7.44386e-05	-0.11974	0.04	0.353	1
CXorf40A	7.54057e-05	-0.141715	0.213	0.706	1
PPP1R1A	7.64458e-05	-0.475895	0.56	1	1
CFDP1	7.74429e-05	-0.278286	0.6	1	1
COL27A1	7.89622e-05	-0.135612	0.173	0.647	1
AC006369.2	8.00968e-05	-0.232936	0.413	0.824	1
MUC13	8.07651e-05	-0.594827	0.04	0.353	1
ZMIZ2	8.52324e-05	-0.115141	0.187	0.647	1
SEPHS1	8.85805e-05	-0.246251	0.4	0.941	1
SNTG1	9.09735e-05	-0.182142	0.2	0.706	1
ITGB5	9.61383e-05	-0.214227	0.147	0.588	1
ACSL4	0.00010172	-0.117692	0.147	0.588	1
SSX2IP	0.000102102	-0.50086	0.453	0.882	1
TMEM8A	0.000102774	-0.277831	0.347	0.824	1
ZNF93	0.000102933	-0.150308	0.04	0.353	1
CD99	0.000112001	-0.316982	0.987	1	1
GLYCTK	0.000115863	-0.156931	0.133	0.588	1
MMD	0.000123264	-0.198546	0.16	0.588	1
CTD-2583A14.11	0.000123552	-0.12472	0.08	0.471	1
SDK1	0.00012624	-0.178944	0.267	0.765	1
CTNND2	0.00013062	-0.172926	0.133	0.529	1
SLC7A8	0.000131806	-0.586398	0.933	1	1
BIVM	0.000132396	-0.230698	0.267	0.765	1
FAM84A	0.000138777	-0.271799	0.213	0.706	1
HLA-H	0.000142685	-0.107319	0.907	1	1
KCTD14	0.000145378	-0.293737	0.067	0.412	1
NAA16	0.000146407	-0.169142	0.173	0.588	1
CRY1	0.00015532	-0.339635	0.373	0.824	1
CDK10	0.000157219	-0.34629	0.453	0.882	1
BAP1	0.000160826	-0.217069	0.24	0.706	1
PLAG1	0.000164294	-0.216143	0.133	0.529	1
RHOU	0.000167379	-0.159412	0.027	0.294	1
TCAIM	0.00016766	-0.118351	0.253	0.824	1
MOV10	0.000168382	-0.248055	0.187	0.647	1
CNN3	0.00016846	-0.181314	0.12	0.529	1
MBD3	0.000171034	-0.143701	0.333	0.824	1
CTC-444N24.11	0.000171519	-0.154671	0.4	1	1
BCAR3	0.000173869	-0.188003	0.107	0.471	1
PDZK1	0.000174367	-0.105839	0.093	0.471	1
PLXNB1	0.00017617	-0.265044	0.213	0.647	1
NDRG1	0.000188446	-0.125409	0.373	0.882	1
ALDH1A1	0.000189752	-0.600023	0.96	1	1
KCNJ6	0.000190525	-0.44768	0.693	1	1
MYADM	0.000192724	-0.190112	0.347	0.824	1
TRIM59	0.000194504	-0.170809	0.173	0.647	1
ZNF266	0.000197833	-0.416301	0.267	0.706	1
RBM26	0.000208843	-0.221697	0.56	1	1
EHHADH	0.000210057	-0.105496	0.093	0.471	1
IRF6	0.000211097	-0.23129	0.227	0.647	1
RREB1	0.000217499	-0.258247	0.573	0.941	1
CATSPER2	0.000235881	-0.182121	0.24	0.706	1
EDA	0.000236707	-0.102143	0.027	0.294	1
ABCB1	0.000237854	-0.159297	0.12	0.529	1
FBXO9	0.000239113	-0.245396	0.507	0.882	1
GAD2	0.000240785	0.601218	1	1	1
FCGR2A	0.00024588	-0.127487	0.147	0.529	1
GNAZ	0.000247672	-0.311689	0.493	0.882	1
HS3ST5	0.00025051	-0.102013	0	0.176	1
GAPDHP49	0.00025051	-0.108031	0	0.176	1
BACE1	0.000251854	-0.268224	0.28	0.765	1
ANXA4	0.000254504	-0.16088	0.32	0.882	1
ELOVL6	0.000271694	-0.222568	0.24	0.706	1
SFXN2	0.000272192	-0.193817	0.133	0.529	1
SERTM1	0.000276918	-0.124297	0.013	0.235	1
ARHGEF12	0.000277777	-0.261274	0.48	0.882	1
CHST14	0.000280801	-0.112252	0.107	0.471	1
HS2ST1	0.000283804	-0.134406	0.293	0.765	1
AC009403.2	0.000285251	-0.11564	0.187	0.588	1
IAPP	0.000287025	1.57675	0.96	0.941	1
CNNM1	0.000289141	-0.248909	0.387	0.824	1
RAI14	0.000310304	-0.272039	0.227	0.647	1
TRNP1	0.000324287	-0.22214	0.307	0.706	1
MFSD3	0.000331474	-0.185124	0.36	0.824	1
C9orf24	0.000337367	-0.107086	0.013	0.235	1
GCNT2	0.000337367	-0.134236	0.013	0.235	1
NEDD9	0.000339844	-0.174056	0.147	0.529	1
ARHGEF28	0.000352827	-0.140114	0.387	0.882	1
BRMS1L	0.000366364	-0.21502	0.187	0.588	1
KCNMB2	0.000368839	-0.202414	0.467	0.941	1
PLPPR4	0.000377837	-0.143985	0.133	0.529	1
RIMBP2	0.00038004	-0.451619	0.573	0.941	1
ELF3	0.00039293	-0.252337	0.227	0.647	1
ATP2B4	0.000402574	-0.135881	0.213	0.647	1
EZR	0.000409282	-0.602422	0.853	1	1
ZFP36	0.000413781	-0.13267	0.187	0.647	1
NPNT	0.000420134	-0.240552	0.147	0.529	1
TAP1	0.00042084	-0.196719	0.133	0.529	1
ZKSCAN3	0.000429745	-0.218799	0.08	0.412	1
CAMK2G	0.000442395	-0.260158	0.36	0.882	1
MOB1B	0.000445722	-0.306511	0.427	0.882	1
AAK1	0.000454513	-0.406607	0.773	0.882	1
HPS1	0.000479834	-0.516294	0.573	0.941	1
MYH10	0.000490874	-0.296308	0.44	0.882	1
FGF12	0.000502722	-0.3954	0.427	0.882	1
ENPP1	0.000502964	-0.457245	0.28	0.647	1
KIF19	0.000503982	-0.102607	0.04	0.294	1
BRI3BP	0.000519986	-0.230789	0.28	0.706	1
LAT2	0.000544105	-0.142871	0.04	0.294	1
EML5	0.000545421	-0.21126	0.147	0.529	1
PHLDB3	0.000554184	-0.108914	0.173	0.588	1
PROSER1	0.000556207	-0.176474	0.307	0.765	1
ZNF513	0.000561551	-0.126296	0.16	0.588	1
ATP2A2	0.000564565	-0.21047	0.573	0.882	1
B4GALNT3	0.000565427	-0.10751	0.24	0.706	1
EXTL3	0.00057045	-0.142434	0.307	0.706	1
ZNF778	0.000571885	-0.100245	0.093	0.412	1
PKP4	0.000571885	-0.147644	0.093	0.412	1
ERBB3	0.000571885	-0.172536	0.093	0.412	1
SUGP2	0.000573928	-0.263767	0.52	0.941	1
MPC2	0.000596477	-0.409352	0.76	1	1
FRRS1L	0.000598136	-0.117373	0.2	0.647	1
TCEB3	0.00062984	-0.30875	0.44	0.941	1
MYRF	0.000633431	-0.127954	0.04	0.294	1
LINC00662	0.000645708	-0.15157	0.36	0.765	1
RPS6KA3	0.000657504	-0.201086	0.507	0.941	1
RBM47	0.000665926	-0.227675	0.64	0.941	1
RALGPS1	0.000672534	-0.214148	0.36	0.765	1
CAPNS1	0.000672956	-0.333383	0.733	0.941	1
C12orf75	0.000676062	-0.421693	0.787	1	1
UTP18	0.000681554	-0.295783	0.48	0.941	1
PCDH17	0.000686097	-0.237031	0.747	1	1
SLC9A3R1	0.000688385	-0.405626	0.613	0.941	1
CDC25B	0.000703137	-0.170083	0.213	0.647	1
ITPK1	0.000706236	-0.169353	0.373	0.824	1
B2M	0.000724517	-0.425984	1	1	1
NPRL3	0.000726092	-0.129028	0.36	0.824	1
UQCC2	0.000727963	-0.324866	0.853	0.941	1
HERC1	0.000738597	-0.209964	0.587	1	1
LINC01534	0.000740613	-0.104931	0.067	0.353	1
SUPT6H	0.00074122	-0.284045	0.667	1	1
C1QTNF6	0.000742498	-0.153728	0.12	0.471	1
RNPEPL1	0.000746595	-0.11964	0.227	0.647	1
HLA-A	0.000751492	-0.455874	1	1	1
RIPK2	0.000767859	-0.247363	0.093	0.412	1
PRKD1	0.000771861	-0.255915	0.133	0.471	1
KLHL3	0.000793889	-0.24305	0.267	0.706	1
8	0.000808082	-0.175121	0.52	0.941	1
FAM3B	0.000813479	-0.155805	0.133	0.471	1
USP24	0.000818682	-0.377018	0.373	0.765	1
PVR	0.000822835	-0.123503	0.387	0.882	1
ATG16L2	0.00084061	-0.137246	0.16	0.529	1
CNTN1	0.000854436	-0.337656	0.547	1	1
PLEKHG3	0.000861469	-0.177509	0.373	0.824	1
RNF207	0.000862443	-0.147324	0.093	0.412	1
RHOC	0.000864565	-0.188301	0.107	0.412	1
PIGU	0.00086964	-0.285932	0.467	0.941	1
EXOC3	0.000873764	-0.171425	0.347	0.824	1
CCDC88A	0.000881198	-0.172617	0.453	0.941	1
CFAP44	0.000919903	-0.143173	0.12	0.471	1
FBXO30	0.000925877	-0.197343	0.213	0.588	1
NPHP4	0.000951153	-0.213457	0.133	0.471	1
ADAM17	0.00095781	-0.148882	0.187	0.588	1
CD81	0.000958439	-0.296632	0.853	1	1
CLUAP1	0.000961182	-0.212996	0.44	0.941	1
PDLIM2	0.000974582	-0.127811	0.227	0.647	1
GALNS	0.000978178	-0.205435	0.253	0.647	1
BLVRA	0.00100657	-0.140682	0.307	0.882	1
NPAS2	0.00102108	-0.14722	0.253	0.647	1
SLC12A8	0.00102227	-0.224659	0.16	0.529	1
SMARCAL1	0.00103567	-0.125208	0.307	0.765	1
MAP3K11	0.0010476	-0.141148	0.333	0.765	1
EFHD2	0.00104777	-0.157963	0.347	0.765	1
AP1S2	0.00107843	-0.211975	0.307	0.765	1
H1FX	0.00110526	-0.174609	0.573	0.882	1
RAP2C	0.00111485	-0.110841	0.24	0.647	1
PGRMC2	0.00113368	-0.237572	0.813	1	1
RYK	0.00115763	-0.107232	0.067	0.353	1
TSPAN33	0.00116838	-0.140587	0.133	0.471	1
CNNM3	0.00118805	-0.169787	0.413	0.824	1
ACTN1	0.00118969	-0.353917	0.48	0.824	1
TAF1B	0.00119076	-0.171044	0.173	0.529	1
ZFHX3	0.00122042	-0.129405	0.48	1	1
SLC16A12	0.00122042	-0.208029	0.493	0.941	1
DTYMK	0.00122448	-0.116962	0.307	0.824	1
CDH10	0.00122448	-0.174359	0.307	0.824	1
GSTCD	0.00124818	-0.124771	0.173	0.529	1
LRIG3	0.00126565	-0.159327	0.227	0.647	1
STMN2	0.00126591	-0.100344	0.48	1	1
GSTK1	0.00127758	-0.23893	0.587	1	1
ZDHHC21	0.00128729	-0.1155	0.28	0.765	1
SMIM22	0.00132602	-0.217679	0.667	0.941	1
SULT4A1	0.00134531	-0.116113	0.107	0.412	1
SOD2	0.00134835	-0.27016	0.56	0.941	1
SUSD1	0.00136053	-0.183322	0.253	0.706	1
TMEM164	0.00136162	-0.24129	0.493	0.941	1
PDK4	0.00136623	-0.692749	0.587	0.941	1
CBR3-AS1	0.00137076	-0.130938	0.173	0.529	1
GNA12	0.00137191	-0.142511	0.373	0.824	1
TJP1	0.00139753	-0.183129	0.56	0.941	1
KIAA0430	0.00142397	-0.158111	0.293	0.706	1
SERPINA10	0.00144825	-0.126613	0.027	0.235	1
NARFL	0.00146419	-0.12082	0.32	0.824	1
ECSIT	0.00148959	-0.211789	0.347	0.765	1
DAPK2	0.00150847	-0.171982	0.36	0.882	1
ALG6	0.00151601	-0.151604	0.2	0.588	1
PCBD2	0.00151601	-0.154303	0.2	0.588	1
TTN	0.00151845	-0.357079	0.52	0.765	1
NBEAL2	0.00154857	-0.195208	0.293	0.647	1
SCAMP5	0.00156602	-0.237187	0.573	0.941	1
ALDH3A2	0.00158503	-0.163044	0.36	0.824	1
TNFSF10	0.00160919	-0.170818	0.08	0.353	1
MAN2A1	0.0016159	-0.336143	0.48	0.765	1
AKAP13	0.00163321	-0.335632	0.453	0.824	1
P3H4	0.00164447	-0.104588	0.32	0.824	1
OTULIN	0.00164685	-0.106369	0.16	0.529	1
ATP23	0.00166196	-0.137259	0.133	0.471	1
GNB2	0.00168551	-0.21174	0.867	1	1
DNM1L	0.00168906	-0.268481	0.707	1	1
ARPC1B	0.00168906	-0.276119	0.707	1	1
PFKP	0.00168971	-0.303486	0.48	0.882	1
SLC35D1	0.00169073	-0.167722	0.2	0.529	1
ZMAT3	0.00171481	-0.185673	0.547	0.941	1
HS6ST3	0.00171939	-0.165012	0.427	0.824	1
SPC25	0.00174628	-0.357298	0.467	0.882	1
SAMD5	0.00174655	-0.127588	0.28	0.706	1
MACF1	0.0017761	-0.337497	0.8	1	1
DCAF17	0.00180784	-0.107515	0.16	0.529	1
TACC1	0.00181536	-0.293427	0.467	0.941	1
DSG2	0.00182603	-0.138421	0.347	0.824	1
SERPINA6	0.00184354	-0.159558	0.027	0.235	1
GATM	0.00184403	-0.136134	0.147	0.471	1
RAD51B	0.0018474	-0.117425	0.2	0.529	1
HARS2	0.00185018	-0.254392	0.227	0.588	1
HLA-F	0.00185622	-0.100019	0.28	0.647	1
SEZ6L2	0.00187393	-0.365711	0.893	1	1
LLGL2	0.00188865	-0.353477	0.627	0.941	1
NT5C3A	0.00190542	-0.233873	0.547	0.941	1
POLR3D	0.00191237	-0.136966	0.253	0.647	1
NCOA5	0.00191293	-0.129435	0.373	0.765	1
SIGIRR	0.00191831	-0.105051	0.28	0.765	1
ALDH2	0.00193104	-0.289804	0.4	0.824	1
BID	0.0019349	-0.107021	0.147	0.471	1
GNAQ	0.00194455	-0.16192	0.467	0.882	1
ARMC6	0.00194989	-0.123551	0.307	0.765	1
MTERF1	0.00195717	-0.159202	0.107	0.412	1
PRRC2C	0.00198323	-0.302334	0.827	1	1
NT5DC3	0.00200259	-0.34884	0.4	0.765	1
GTPBP6	0.00200306	-0.149745	0.4	0.824	1
PALLD	0.00201081	-0.290041	0.587	0.941	1
PWWP2B	0.00204678	-0.127296	0.28	0.706	1
RNMT	0.0020598	-0.233148	0.547	0.882	1
COPS7B	0.00206198	-0.12406	0.187	0.588	1
HMGCS1	0.00206568	-0.126975	0.44	0.882	1
IGFBP7	0.00209313	-0.596141	0.64	0.941	1
IFI27L1	0.00210718	-0.116878	0.333	0.765	1
SH3BGRL3	0.00211446	-0.271627	0.813	1	1
CRAT	0.00212502	-0.170821	0.133	0.471	1
TTC17	0.00214781	-0.316552	0.68	0.941	1
NRIP1	0.00214865	-0.135679	0.2	0.588	1
CDH6	0.00215288	-0.233857	0.08	0.353	1
GSN	0.002153	0.552726	0.987	1	1
INF2	0.00216012	-0.127104	0.253	0.647	1
CTDSPL	0.00216012	-0.199454	0.253	0.647	1
TRAPPC9	0.00216796	-0.116493	0.467	0.941	1
PIK3CB	0.00218932	-0.186522	0.227	0.588	1
TNKS	0.00223417	-0.244029	0.4	0.824	1
CAMSAP1	0.00224168	-0.135095	0.187	0.529	1
HERC5	0.00226066	-0.235063	0.36	0.706	1
MVD	0.00230212	-0.138084	0.373	0.765	1
ZDHHC16	0.00235017	-0.239253	0.307	0.706	1
SNX19	0.00235563	-0.225688	0.387	0.765	1
MAP3K1	0.00237084	-0.10881	0.173	0.529	1
FKBP14	0.00241256	-0.120879	0.107	0.412	1
USH2A	0.00241405	-0.182582	0.08	0.353	1
DOPEY2	0.00242784	-0.262056	0.16	0.471	1
MAPK14	0.00243698	-0.195934	0.253	0.647	1
TMEM132A	0.00244688	0.18929	0.613	0.235	1
UBR5	0.00244822	-0.250819	0.453	0.765	1
GDF15	0.0024541	-0.291371	0.147	0.471	1
SH2B3	0.00249195	-0.211377	0.173	0.471	1
ZC2HC1C	0.00250671	-0.136949	0.2	0.529	1
UBR4	0.00254296	-0.274001	0.68	0.941	1
NFKBIE	0.00255524	-0.119356	0.08	0.353	1
SLC35D2	0.0025612	-0.145616	0.187	0.588	1
WRAP73	0.00259807	-0.122181	0.253	0.706	1
KIFC3	0.00260232	-0.173747	0.44	0.765	1
MACC1	0.00265865	-0.148469	0.213	0.529	1
MAFB	0.00268891	-0.272541	0.693	1	1
AK5	0.00269534	-0.149463	0.147	0.471	1
DCTN4	0.00270006	-0.234418	0.6	1	1
NTAN1	0.00274597	-0.146739	0.253	0.647	1
CLOCK	0.00278287	-0.352262	0.56	0.882	1
LEPR	0.00279554	-0.101422	0.013	0.176	1
BVES-AS1	0.00279554	-0.140134	0.013	0.176	1
CCDC141	0.00279554	-0.175666	0.013	0.176	1
SIKE1	0.00284932	-0.162385	0.333	0.706	1
ADGRV1	0.00286002	-0.362107	0.427	0.765	1
SLC2A8	0.00297396	-0.173937	0.2	0.529	1
SDHAP1	0.00300037	-0.151113	0.347	0.706	1
DIP2B	0.00300386	-0.215097	0.52	1	1
RIBC1	0.00300909	-0.178784	0	0.118	1
UIMC1	0.0030155	-0.125243	0.2	0.588	1
ELL2	0.00302296	-0.345814	0.787	1	1
ATP9A	0.00302486	-0.270881	0.72	1	1
ADD3	0.00306309	-0.120126	0.293	0.765	1
NUMB	0.00306517	-0.202545	0.493	0.882	1
ENPEP	0.00306743	-0.118802	0.013	0.176	1
SEC24B	0.00311634	-0.206079	0.36	0.765	1
UBAP2	0.00317132	-0.196074	0.493	0.882	1
EGFEM1P	0.0031864	-0.313613	0.333	0.647	1
MYO19	0.00325701	-0.227602	0.253	0.588	1
WBP2	0.00326498	0.245217	0.867	0.824	1
TRIO	0.00327474	-0.120894	0.467	0.824	1
RERE	0.00327794	-0.238367	0.707	0.941	1
VAMP8	0.00327812	-0.251581	0.747	1	1
PET117	0.00328897	-0.10358	0.373	0.706	1
GNG5	0.00330884	-0.288965	0.707	1	1
CRLF3	0.00331411	-0.11733	0.4	0.765	1
FADS2	0.00332949	-0.106245	0.573	0.941	1
BBS12	0.00338117	-0.152333	0.08	0.353	1
PRSS23	0.00341648	0.559134	0.947	1	1
ASB16-AS1	0.00342445	-0.10678	0.333	0.706	1
ZHX3	0.00345475	-0.199628	0.48	0.824	1
KIDINS220	0.00346131	-0.297173	0.6	0.941	1
PAAF1	0.00347373	-0.133616	0.253	0.647	1
KRIT1	0.00351927	-0.159725	0.56	0.882	1
ALOX12-AS1	0.00354471	-0.104797	0.253	0.706	1
UBE3D	0.00357707	-0.147481	0.227	0.588	1
TXNIP	0.00358666	-0.155638	0.133	0.471	1
SRD5A3	0.00361083	-0.16592	0.253	0.647	1
CD99L2	0.00361107	-0.27078	0.56	0.824	1
NPC1L1	0.0036261	-0.243105	0.107	0.412	1
TMEM17	0.00367191	-0.251223	0.307	0.647	1
CCDC86	0.00367686	-0.197363	0.373	0.765	1
LUZP1	0.0037202	-0.1309	0.147	0.471	1
ATL3	0.00375236	-0.164089	0.427	0.824	1
SLC37A4	0.00376007	-0.256313	0.547	0.941	1
RPL7	0.00376445	0.344283	1	1	1
SLC7A6OS	0.00380691	-0.124002	0.12	0.412	1
TSEN54	0.00381103	-0.10189	0.267	0.706	1
MYO16	0.00385282	-0.131176	0.093	0.353	1
MIPEP	0.00389255	-0.121945	0.147	0.471	1
TAF10	0.00398189	-0.12509	0.653	1	1
ROGDI	0.00406233	-0.279476	0.8	1	1
FKBP1B	0.00407457	-0.226938	0.293	0.647	1
TCN2	0.00409217	-0.108441	0.187	0.529	1
SCN3A	0.00411585	-0.17412	0.333	0.647	1
ASS1	0.00411609	-0.127449	0.24	0.647	1
NOP10	0.00412553	-0.135781	0.88	1	1
CAPZB	0.00412553	-0.254853	0.893	0.941	1
ANKRD13D	0.00412729	-0.100999	0.267	0.647	1
MAP7D2	0.00412729	-0.293047	0.28	0.588	1
FLNB	0.00413795	-0.212841	0.693	0.941	1
RNF8	0.00415253	-0.190222	0.347	0.706	1
LINC01006	0.00415442	-0.101724	0.2	0.529	1
FAHD1	0.00415804	-0.216913	0.467	0.882	1
NARS2	0.00423035	-0.121676	0.36	0.824	1
SERF2	0.00427647	-0.275896	1	1	1
PHACTR4	0.00428852	-0.252651	0.52	0.765	1
GNL1	0.00432873	-0.248268	0.587	0.882	1
ZNF480	0.00433459	-0.367426	0.427	0.765	1
SH3KBP1	0.0043401	-0.127406	0.36	0.706	1
COX8A	0.00441382	-0.297475	0.973	1	1
BTG3	0.00441397	0.387335	0.987	1	1
SP100	0.00441397	-0.188999	1	1	1
TP53I13	0.00444212	-0.160922	0.48	0.882	1
SYTL5	0.00444531	-0.128225	0.04	0.235	1
NUP210	0.00445775	-0.191295	0.347	0.706	1
PAPSS2	0.00446861	-0.431431	0.8	1	1
ZC3HAV1	0.00449077	-0.253152	0.627	0.941	1
KLHL18	0.0044953	-0.125875	0.36	0.706	1
TRA2B	0.00452107	-0.30092	0.8	0.941	1
GMPPB	0.0045389	-0.18841	0.52	0.882	1
YBX1	0.00455531	-0.185041	0.973	1	1
PLK2	0.00459975	-0.536133	0.667	0.941	1
JADE2	0.00460008	-0.105399	0.36	0.765	1
TRMT12	0.00461404	-0.147237	0.12	0.412	1
FAM174A	0.00462899	0.346785	0.72	0.588	1
WDFY3	0.00469458	-0.145041	0.533	0.941	1
PIK3C2A	0.00474404	-0.199103	0.48	0.765	1
CTB-119C2.1	0.00474978	-0.101964	0.093	0.353	1
TRDMT1	0.00474978	-0.10646	0.093	0.353	1
ARMC9	0.00475653	-0.119075	0.16	0.471	1
CPSF1	0.00475673	-0.114377	0.307	0.706	1
SSH1	0.00475673	-0.181189	0.32	0.647	1
YIPF4	0.00475956	0.407938	0.827	0.882	1
VPS36	0.00484906	-0.138705	0.4	0.765	1
SLC29A4	0.00487867	-0.193014	0.68	0.941	1
CLPTM1L	0.00490355	-0.174049	0.467	0.824	1
RHPN1	0.00490499	-0.101808	0.227	0.588	1
7	0.00495703	-0.199612	0.84	1	1
CLTC	0.00499085	-0.365317	0.893	1	1
MTHFD1	0.00499419	-0.181267	0.4	0.824	1
SALL4	0.00500173	-0.10521	0.093	0.353	1
IDNK	0.00501645	-0.115347	0.4	0.765	1
RANBP10	0.00502602	-0.106394	0.173	0.471	1
BIRC6	0.00503516	-0.113941	0.68	0.941	1
ZFP91	0.00505554	-0.126471	0.44	0.882	1
RBM33	0.00507889	-0.110972	0.293	0.647	1
TMEM203	0.00513092	-0.129841	0.4	0.882	1
PDK3	0.005165	-0.145491	0.267	0.647	1
AMER3	0.00524013	-0.219075	0.467	0.882	1
GK	0.00524504	-0.111235	0.187	0.529	1
MBOAT2	0.00527617	-0.159073	0.84	1	1
KIAA1429	0.00528954	-0.1305	0.307	0.647	1
SESN2	0.00528954	-0.163099	0.307	0.647	1
BSPRY	0.00530005	-0.124925	0.52	0.941	1
DHRS7	0.00532474	0.420003	0.947	1	1
FIG4	0.00548242	-0.258515	0.307	0.647	1
PANK3	0.00548487	-0.215468	0.413	0.824	1
ZSWIM8	0.00556959	-0.157888	0.387	0.706	1
ADPRM	0.00557315	-0.109311	0.12	0.412	1
TES	0.00557996	-0.117508	0.44	0.882	1
LRP2BP	0.00568442	-0.114296	0.48	0.824	1
GPN2	0.00569276	-0.174112	0.347	0.706	1
FBXW5	0.00573082	-0.356579	0.72	1	1
TPST1	0.00577041	-0.184459	0.32	0.706	1
ZNF765	0.00577152	-0.119952	0.24	0.588	1
ACER3	0.00577152	-0.132622	0.24	0.588	1
DUSP10	0.00578367	-0.119268	0.293	0.706	1
CTC-444N24.8	0.00583174	-0.101039	0.093	0.353	1
CDS1	0.00583174	-0.202036	0.093	0.353	1
NAAA	0.00585145	-0.144597	0.36	0.765	1
NRBP2	0.00586	-0.103249	0.067	0.294	1
PARN	0.00593548	-0.130365	0.427	0.882	1
CDH1	0.00595561	-0.41037	0.827	1	1
WNK3	0.00595931	-0.115809	0.373	0.765	1
KCNQ1OT1	0.00596703	-0.259704	0.493	0.765	1
TMEM125	0.00597345	-0.168228	0.133	0.412	1
FRG1BP	0.00597557	-0.117354	0.613	0.941	1
ASL	0.00597557	-0.205437	0.613	0.941	1
C1orf216	0.00607898	-0.13664	0.173	0.529	1
LINC00473	0.00608124	-0.106265	0.293	0.647	1
INTS5	0.00610353	-0.141866	0.213	0.588	1
IVNS1ABP	0.0061038	-0.178094	0.507	0.882	1
TMED8	0.00613241	-0.111428	0.493	0.882	1
NDUFS3	0.00613804	-0.261534	0.733	1	1
PYM1	0.0061521	-0.106782	0.467	0.941	1
C1orf123	0.0061521	-0.15379	0.493	0.824	1
RAP2B	0.00616324	-0.202356	0.373	0.765	1
TBL3	0.0062037	-0.109922	0.333	0.765	1
MCU	0.00620394	-0.205267	0.28	0.588	1
NXT2	0.00623254	-0.158184	0.04	0.235	1
TP53RK	0.00623427	-0.213486	0.267	0.588	1
PXK	0.00630191	-0.190498	0.293	0.647	1
RTTN	0.00636571	-0.127906	0.107	0.353	1
MARS	0.00638169	0.589999	0.907	0.882	1
MGAT4B	0.00654539	-0.13104	0.307	0.647	1
ZSWIM7	0.00656113	-0.210751	0.547	0.882	1
SDSL	0.00656588	-0.107557	0.347	0.765	1
ZNF83	0.00657262	-0.207604	0.467	0.824	1
PEMT	0.00659992	-0.263373	0.933	1	1
PHPT1	0.00660388	-0.183755	0.973	1	1
MAOA	0.006697	-0.119201	0.16	0.471	1
NCMAP	0.006697	-0.12506	0.16	0.471	1
ATG2B	0.00670239	-0.206339	0.333	0.706	1
UBTD2	0.00674165	-0.149337	0.213	0.529	1
TUG1	0.00690388	-0.114581	0.4	0.882	1
GS1-358P8.4	0.00691979	-0.223454	0.24	0.529	1
NAALADL1	0.00694106	-0.10009	0.067	0.294	1
ZNF581	0.00694106	-0.105093	0.067	0.294	1
AFG3L1P	0.00694172	-0.140907	0.587	0.824	1
RP1-39G22.7	0.00697158	-0.103261	0.24	0.647	1
TRIM28	0.00697957	-0.133475	0.6	0.941	1
WDR19	0.006984	-0.102578	0.16	0.471	1
SESTD1	0.0069884	-0.210599	0.347	0.706	1
HADH	0.00701572	0.531407	0.973	0.941	1
KMT2A	0.00701606	-0.250695	0.76	1	1
PARVA	0.0070416	-0.237473	0.373	0.706	1
ZBTB43	0.00704328	-0.165151	0.373	0.765	1
SMARCA1	0.00708142	-0.332214	0.693	0.882	1
PPM1G	0.00718055	-0.20157	0.573	0.941	1
RPS6	0.0072314	0.277952	1	1	1
DPY19L2	0.00724928	-0.113315	0.227	0.529	1
FAIM	0.00726299	-0.103919	0.36	0.706	1
MAN2B2	0.00726299	-0.190322	0.347	0.765	1
SF1	0.00726625	-0.11874	0.773	1	1
CREBBP	0.007271	-0.112184	0.52	0.941	1
UBE2Q2P1	0.00728206	-0.111005	0.213	0.529	1
NRXN1	0.00729947	-0.204872	0.507	0.824	1
DCTD	0.00735568	-0.145826	0.533	1	1
KANSL2	0.00740187	-0.162372	0.36	0.765	1
RPL26P6	0.0075079	0.131121	0.147	0.471	1
HMGCS2	0.0075932	-0.113522	0.04	0.235	1
MKL2	0.00760711	-0.10517	0.413	0.824	1
ULK2	0.00761875	-0.101699	0.173	0.471	1
RORA	0.00763724	-0.178754	0.627	0.941	1
WDR45	0.00769918	-0.16451	0.467	0.882	1
FUS	0.00771703	-0.200788	0.787	0.941	1
LMTK2	0.00773074	-0.126875	0.347	0.706	1
NPC1	0.00773074	-0.157752	0.347	0.706	1
PHKB	0.00788895	-0.191322	0.6	0.941	1
MZT2A	0.00789152	-0.196475	0.893	1	1
EXOC7	0.00789301	-0.257838	0.52	0.765	1
CAMK2B	0.00791351	-0.173786	0.653	1	1
MAGI2-AS3	0.00797394	-0.171738	0.573	0.882	1
MKNK1	0.00800267	-0.230416	0.333	0.647	1
CLIP3	0.00807012	-0.130018	0.48	0.824	1
SMARCA2	0.00807773	-0.227888	0.72	0.941	1
PPP2CB	0.00813228	-0.208476	0.613	0.882	1
COPS5	0.00816842	-0.297995	0.533	0.824	1
DUSP16	0.00816925	-0.134351	0.16	0.412	1
NPTN-IT1	0.00819802	-0.101781	0.067	0.294	1
TLDC1	0.0082012	-0.192256	0.147	0.412	1
HPS5	0.00832248	-0.14093	0.32	0.647	1
HAUS1	0.00832514	-0.146462	0.267	0.588	1
ZNF33B	0.00833352	-0.210756	0.453	0.824	1
DOCK7	0.00833562	-0.164425	0.227	0.588	1
SCAF11	0.00850749	-0.296172	0.733	0.941	1
PMM1	0.00854298	-0.243774	0.347	0.706	1
MAP7	0.00856737	-0.158679	0.64	1	1
DLK1	0.00886967	1.03079	0.827	0.647	1
TEAD1	0.00888214	-0.127133	0.493	0.941	1
SRSF1	0.00890306	-0.171526	0.587	1	1
REXO4	0.00893826	-0.152863	0.293	0.647	1
OSBPL6	0.00899423	-0.132136	0.24	0.588	1
FOXO1	0.00899741	-0.174745	0.44	0.824	1
RRP36	0.00907116	-0.193136	0.507	0.824	1
DCAF5	0.0090759	-0.192969	0.347	0.647	1
ARF3	0.00908443	-0.122541	0.733	1	1
NDUFB2	0.00917251	-0.255383	0.96	1	1
YWHAQ	0.00917359	0.295124	1	1	1
PLA2G16	0.00919114	-0.264609	0.68	0.882	1
VRK3	0.00920908	-0.114261	0.413	0.824	1
PSME2	0.00921953	-0.217037	0.747	0.941	1
ZNF37A	0.00925241	-0.108192	0.493	0.824	1
PCBP2	0.00942346	-0.209429	0.893	1	1
MAP3K7	0.00946452	-0.292247	0.333	0.647	1
NECTIN1	0.00949364	-0.114337	0.253	0.529	1
SERPINB1	0.0095428	-0.137232	0.627	1	1
SNX14	0.00965085	-0.275877	0.653	0.941	1
PDX1	0.00971097	0.271116	0.92	0.941	1
TPP1	0.00972642	0.461156	0.973	1	1
CNBP	0.0097267	0.294224	1	1	1
ZNF512	0.00973341	-0.190859	0.52	0.824	1
MFAP1	0.00985107	-0.14016	0.44	0.765	1
CLN6	0.0098859	-0.108803	0.28	0.647	1
SMCHD1	0.0100733	-0.105838	0.387	0.706	1
ARAF	0.0101755	-0.124034	0.467	0.882	1
MRS2	0.0101755	-0.129659	0.467	0.882	1
DCLRE1A	0.0102258	-0.161339	0.213	0.529	1
VPS4A	0.0102742	-0.169538	0.56	0.882	1
ESYT1	0.0103082	-0.368268	0.96	1	1
RLIM	0.0103406	-0.109333	0.493	0.941	1
KCND3	0.0103504	-0.12052	0.253	0.588	1
RBX1	0.0106062	-0.19725	0.933	1	1
LINC01370	0.0106109	-0.11067	0.213	0.529	1
LRRC23	0.0106109	-0.145041	0.213	0.529	1
RABL6	0.010643	-0.118604	0.613	0.882	1
C3orf58	0.0107333	-0.10292	0.107	0.353	1
SERINC5	0.0107627	-0.217918	0.373	0.647	1
TWF2	0.0107658	-0.174583	0.293	0.588	1
RAB6B	0.0107949	-0.103734	0.12	0.353	1
NUDT16L1	0.0108854	-0.296989	0.507	0.824	1
SRPK2	0.0109289	-0.229811	0.707	0.941	1
ARAP1	0.0109789	-0.135857	0.48	0.824	1
ERGIC3	0.0109872	-0.307018	0.773	1	1
DAPK1	0.0110234	-0.202808	0.547	0.882	1
UPF3A	0.0111685	-0.199546	0.72	0.941	1
CPNE1	0.011176	-0.274898	0.667	0.882	1
TDP2	0.0112172	-0.220904	0.507	0.824	1
CACNA1A	0.0112503	-0.154621	0.613	1	1
AFDN	0.0112624	-0.207628	0.587	0.824	1
TPM4	0.0112868	-0.264124	0.613	0.882	1
OXLD1	0.0113024	-0.125482	0.307	0.647	1
TMEM65	0.0113417	-0.126397	0.253	0.529	1
ACTR2	0.0114051	-0.146217	0.72	1	1
NUP93	0.0114734	-0.154829	0.36	0.706	1
CCNI	0.0115686	-0.241147	0.987	1	1
HIGD1A	0.0115828	-0.294767	0.64	0.882	1
CYP2U1	0.0116388	0.536568	0.8	0.706	1
RHNO1	0.0116827	-0.181835	0.307	0.647	1
LINC01355	0.0116858	-0.153887	0.053	0.235	1
C11orf49	0.0117277	-0.194007	0.667	1	1
MYO1B	0.0117277	-0.261034	0.68	0.941	1
BCR	0.0117926	-0.350787	0.52	0.706	1
YY1	0.0118436	-0.232869	0.653	0.941	1
RASD1	0.0118975	0.448809	0.947	0.941	1
ZNF43	0.0120823	-0.107556	0.28	0.588	1
CDC42EP2	0.0120956	-0.14047	0.027	0.176	1
DGCR14	0.0121368	-0.100196	0.187	0.471	1
MAPK8IP2	0.0121983	-0.124339	0.467	0.882	1
FBXO38	0.0122254	-0.121184	0.36	0.706	1
NGRN	0.0122467	0.249324	0.96	1	1
TIMM10	0.0123163	-0.152997	0.6	0.824	1
SLC25A14	0.01241	-0.139728	0.4	0.765	1
THUMPD1	0.0124561	-0.285266	0.533	0.824	1
ABLIM1	0.0125033	-0.305757	0.84	1	1
ISL1	0.0125261	-0.432574	0.707	0.882	1
PLEKHA6	0.0125964	-0.188048	0.44	0.765	1
TPPP3	0.0126305	-0.300671	0.547	0.941	1
KCNK3	0.0126821	-0.260091	0.747	0.941	1
ERGIC1	0.0126835	-0.114736	0.32	0.588	1
MUM1	0.0128699	-0.214489	0.6	0.882	1
PLCE1	0.012872	-0.267892	0.2	0.471	1
POMT1	0.0128816	-0.121328	0.413	0.765	1
ADCY6	0.0128931	-0.188541	0.12	0.353	1
AURKAIP1	0.0129503	-0.197399	0.92	1	1
TMED10	0.0129625	0.324086	1	1	1
C6orf99	0.0130011	-0.100163	0.027	0.176	1
STARD3	0.0132204	-0.183018	0.36	0.647	1
NDUFA13	0.0133334	-0.183904	1	1	1
R3HDM1	0.0133645	-0.12364	0.387	0.706	1
BTD	0.0133655	-0.239654	0.28	0.588	1
DNAJB14	0.0133862	-0.184878	0.547	0.941	1
SZT2	0.0133965	-0.173397	0.347	0.647	1
PCBD1	0.0134185	-0.213304	0.773	1	1
ZGRF1	0.013471	-0.131575	0.12	0.353	1
WDR13	0.0136119	-0.268562	0.573	0.882	1
C15orf48	0.013645	-0.200157	0.72	0.941	1
PSMD2	0.0137009	0.413283	0.92	1	1
C14orf105	0.0139037	-0.125745	0.053	0.235	1
PTPN13	0.0140674	-0.103809	0.293	0.588	1
PABPC1	0.014102	-0.281588	0.96	1	1
TM9SF2	0.0141034	0.377922	0.987	1	1
SORBS1	0.014142	-0.23528	0.173	0.412	1
NGLY1	0.0141482	-0.118314	0.467	0.882	1
CTDNEP1	0.0142079	-0.143598	0.467	0.647	1
FAM167A	0.0142235	-0.19954	0.44	0.824	1
CACFD1	0.0142283	-0.149316	0.573	0.941	1
PTPN3	0.0142283	-0.151316	0.587	0.882	1
OTOGL	0.0142612	-0.163617	0.24	0.529	1
GOT1	0.0143576	-0.217937	0.48	0.824	1
ASXL3	0.0143811	-0.181697	0.2	0.471	1
RABGAP1L	0.0143993	-0.125754	0.667	0.941	1
PQLC2	0.0144581	-0.139717	0.4	0.765	1
MSH6	0.0144638	-0.122924	0.253	0.529	1
NDUFA2	0.0145015	-0.174361	0.96	1	1
HLA-B	0.014503	-0.314917	0.987	1	1
SEPHS2	0.0145949	-0.121959	0.533	1	1
FAM46A	0.0145985	-0.340736	0.773	1	1
UBXN6	0.0146238	-0.127377	0.52	0.882	1
CPLX2	0.014641	-0.174778	0.693	0.941	1
ZNF382	0.0146507	-0.119944	0.187	0.471	1
MIR4453	0.0146507	-0.201646	0.187	0.471	1
CYP20A1	0.014737	-0.192553	0.813	1	1
SSNA1	0.0147605	-0.172296	0.547	0.882	1
C10orf10	0.0148114	-0.639565	0.733	1	1
TAGLN2	0.0148487	-0.390231	0.867	1	1
UBE2A	0.0148813	-0.193344	0.653	0.941	1
NDUFB3	0.0149086	-0.200188	0.947	1	1
ZNF827	0.0149668	-0.161853	0.253	0.529	1
FMR1	0.0149857	-0.180174	0.36	0.647	1
ZNF443	0.0149939	-0.120911	0.027	0.176	1
PER2	0.0150447	-0.100245	0.413	0.824	1
EPHX2	0.0150635	-0.182934	0.573	0.941	1
KLHL15	0.015186	-0.105115	0.08	0.294	1
CCM2	0.0151896	-0.164804	0.547	0.882	1
STRADB	0.0152304	-0.138909	0.213	0.529	1
PCDHB4	0.0152766	-0.199156	0.173	0.412	1
GNAS	0.0153321	0.28372	1	1	1
RTN1	0.0154186	-0.317931	0.64	0.882	1
PMS1	0.0154411	-0.117769	0.413	0.765	1
AGT	0.015472	-0.514556	0.2	0.471	1
ACACA	0.0154908	-0.289379	0.547	0.765	1
SCAP	0.0154994	-0.113834	0.413	0.824	1
TRPM4	0.0155767	-0.123962	0.387	0.706	1
AMN	0.0155814	-0.115256	0.053	0.235	1
LYRM2	0.0156994	-0.211702	0.72	0.941	1
LAMP1	0.0157283	-0.120052	0.893	1	1
GSTA4	0.0157406	-0.254122	0.64	1	1
SLC27A4	0.0157731	-0.164183	0.28	0.588	1
KLHL23	0.0158172	-0.106138	0.24	0.529	1
IRAK1	0.015941	-0.212913	0.587	0.941	1
ZKSCAN1	0.0159469	-0.327213	0.907	0.941	1
ILF3	0.0159734	-0.200169	0.8	1	1
PCDHA10	0.0160178	-0.112404	0.12	0.353	1
APC	0.016123	-0.23788	0.627	0.882	1
DNAJB9	0.016135	0.531981	0.893	0.882	1
ZNF320	0.0161731	-0.110809	0.347	0.647	1
PPIA	0.0162027	-0.207339	1	1	1
EEF2K	0.0162502	-0.12106	0.16	0.412	1
HSPBAP1	0.0162502	-0.163473	0.16	0.412	1
ZNF264	0.0162885	-0.110474	0.507	0.765	1
SORBS2	0.0163107	-0.156642	0.533	0.941	1
OXSR1	0.0163737	-0.163124	0.333	0.647	1
BTAF1	0.0164665	-0.184245	0.467	0.765	1
TBC1D9B	0.016472	-0.171585	0.68	0.941	1
GPAT4	0.0165805	-0.220366	0.627	0.882	1
CD63	0.016654	-0.251625	1	1	1
STAT6	0.0167197	-0.228132	0.453	0.706	1
PURA	0.0168251	-0.210882	0.707	1	1
APPL1	0.0168306	-0.195324	0.693	0.941	1
CELF4	0.0169241	-0.114356	0.72	1	1
CNP	0.0170177	-0.172092	0.547	0.882	1
RFC1	0.0170188	-0.291351	0.52	0.824	1
NDUFS8	0.0170225	-0.189463	0.853	1	1
RP5-1085F17.3	0.0171846	-0.296054	0.707	0.941	1
MFSD10	0.0172511	-0.121652	0.48	0.882	1
RBBP6	0.0173317	-0.250131	0.587	0.824	1
TANC2	0.0173869	-0.118842	0.413	0.765	1
QSOX2	0.0173941	-0.106945	0.28	0.588	1
KIAA1958	0.0174249	-0.112144	0.333	0.647	1
NUP62CL	0.0174348	-0.10133	0.053	0.235	1
USP32	0.0174857	-0.168439	0.32	0.588	1
PSAP	0.0175899	0.35309	0.987	1	1
EXOG	0.0178593	-0.110994	0.227	0.529	1
TMEM187	0.0178593	-0.125357	0.227	0.529	1
PPM1K	0.0179102	-0.101677	0.627	1	1
P2RY1	0.0179851	0.502321	0.547	0.353	1
CADM1	0.018075	0.459894	0.987	1	1
THAP2	0.0181267	0.14969	0.267	0	1
FAM118A	0.0182019	-0.154467	0.373	0.706	1
KDM3B	0.0182672	-0.166746	0.36	0.706	1
HSPB1	0.0182727	-0.105396	0.613	0.941	1
FNBP1L	0.0185128	-0.119973	0.52	1	1
HILPDA	0.018526	-0.153566	0.093	0.294	1
FBXO7	0.0185699	0.449322	0.96	1	1
ZNF34	0.0186147	-0.10424	0.147	0.412	1
SHISA5	0.0186347	-0.120604	0.76	1	1
ST18	0.0189011	-0.149764	0.68	0.941	1
C2orf42	0.0191196	-0.153572	0.227	0.529	1
CTD-2017D11.1	0.0191932	-0.119781	0.2	0.471	1
WASF2	0.0192375	-0.14159	0.747	0.941	1
HIST1H1C	0.0192401	-0.299329	0.52	0.941	1
TMEM27	0.0192795	-0.128087	0.173	0.471	1
COQ2	0.0193827	-0.115054	0.24	0.529	1
LMF2	0.0194314	-0.104553	0.493	0.765	1
GRHL1	0.0194466	-0.208508	0.24	0.471	1
UQCR10	0.0196005	-0.159114	0.973	1	1
CDK5RAP1	0.0197343	-0.22769	0.36	0.647	1
ZFAND2B	0.0197848	-0.13304	0.613	1	1
RP3-368A4.5	0.0197886	-0.10449	0.387	0.706	1
SERAC1	0.0198841	-0.118105	0.2	0.471	1
DPM2	0.0199317	-0.220847	0.72	1	1
TIMM44	0.0199765	-0.11362	0.52	0.882	1
GNB5	0.0200266	-0.106285	0.507	0.824	1
XPO6	0.0200329	-0.1626	0.347	0.706	1
TMCC3	0.0200743	-0.159264	0.48	0.765	1
ZCCHC2	0.02027	-0.124614	0.293	0.647	1
XRN1	0.0203309	-0.147806	0.627	0.941	1
EPC1	0.0203388	-0.187396	0.56	0.765	1
LGALSL	0.0203561	-0.215119	0.267	0.529	1
CCSAP	0.0204344	-0.180869	0.147	0.353	1
ANP32A	0.0205044	-0.106779	0.68	0.941	1
PCSK1	0.0206798	0.514087	1	1	1
UCHL1	0.0206798	0.321533	1	1	1
IMPA1	0.0207083	-0.18357	0.413	0.765	1
PGLS	0.0208139	-0.126858	0.64	0.941	1
CSRP1	0.0208571	-0.231045	0.747	0.941	1
KRT19	0.0209065	-0.142434	0.253	0.529	1
LRRC58	0.0209084	-0.141255	0.533	0.882	1
FAM120AOS	0.0209084	-0.20721	0.533	0.882	1
ZNF770	0.020911	-0.126233	0.293	0.647	1
DGUOK	0.021012	-0.144504	0.813	1	1
PLEKHJ1	0.0210132	-0.177879	0.547	0.941	1
CHD9	0.0210572	-0.262665	0.84	0.941	1
NEPRO	0.0210792	-0.113484	0.28	0.588	1
MZT2B	0.0212284	-0.155769	0.933	1	1
CEP126	0.0213838	-0.204608	0.667	0.824	1
PCDH9	0.0215363	-0.302106	0.227	0.471	1
ABI2	0.0216073	-0.23073	0.613	0.824	1
RANBP6	0.0216205	-0.216736	0.427	0.706	1
MYO5B	0.0217336	-0.110549	0.32	0.588	1
POLL	0.0220513	0.162613	0.253	0	1
DMRTA1	0.0220513	0.144239	0.253	0	1
SPR	0.0220669	0.329549	0.787	0.647	1
USP3	0.0222969	-0.197661	0.453	0.706	1
DDB1	0.0223097	-0.163037	0.867	1	1
PEG10	0.0223385	-0.28537	0.8	0.941	1
NDUFV3	0.0223516	-0.163242	0.893	1	1
HUWE1	0.022377	-0.197249	0.92	1	1
HNRNPA0	0.0223805	-0.124543	0.507	0.824	1
IMPA2	0.0224123	-0.112124	0.067	0.235	1
MOB1A	0.0224604	-0.123925	0.467	0.824	1
NKIRAS2	0.0225191	-0.129574	0.32	0.647	1
MCAT	0.0226159	-0.107729	0.227	0.529	1
RUVBL2	0.0228041	-0.143685	0.56	0.882	1
AGO2	0.0228683	-0.225182	0.653	0.882	1
CHCHD6	0.0228696	-0.105074	0.2	0.471	1
WDSUB1	0.0233887	-0.102088	0.36	0.765	1
HMGB1P5	0.0236061	0.117958	1	1	1
KPNB1	0.0237048	-0.174276	0.76	1	1
CIB1	0.0238894	-0.165271	0.653	1	1
CORO7	0.0239763	-0.106581	0.36	0.588	1
BOLA3	0.0242112	-0.124083	0.72	0.941	1
TSC22D3	0.0242258	-0.316978	0.427	0.706	1
CCDC50	0.0243005	-0.13465	0.507	0.824	1
SCN3B	0.0243875	-0.189664	0.307	0.588	1
DDC	0.0244337	-0.175952	0.52	0.824	1
FAF1	0.0245031	-0.100468	0.4	0.765	1
WDFY3-AS2	0.0246173	-0.100602	0.213	0.471	1
STXBP4	0.0246173	-0.114293	0.213	0.471	1
UNC13B	0.0246339	-0.254677	0.52	0.765	1
CARHSP1	0.0247788	-0.112818	0.76	0.882	1
ATP6V1F	0.0248625	-0.172083	0.933	1	1
CHGB	0.0248736	0.412564	1	1	1
EIF1	0.0248736	0.223494	1	1	1
ANGEL1	0.0250893	-0.156672	0.467	0.824	1
TMEM260	0.0252788	-0.208462	0.373	0.647	1
KIAA1147	0.0252943	-0.114529	0.44	0.765	1
SDCBP2-AS1	0.0254616	-0.112253	0.213	0.471	1
HMGB1	0.0255292	0.31407	1	1	1
DHX36	0.0255443	-0.105158	0.76	0.941	1
UNC13A	0.0256502	-0.162537	0.667	0.882	1
AC007246.3	0.0256855	-0.104958	0.387	0.706	1
GCK	0.0257013	-0.122683	0.547	0.882	1
NUDT14	0.0257697	-0.188926	0.747	0.941	1
FBXO22	0.0257867	-0.219814	0.48	0.765	1
PTGES2	0.0258676	-0.165566	0.627	0.941	1
CREB3L2	0.0261454	-0.190213	0.8	0.941	1
COX6B1	0.026199	-0.162911	0.973	1	1
RNF38	0.0262853	-0.21255	0.28	0.529	1
HOOK1	0.0263321	-0.167283	0.653	0.941	1
SEC24D	0.0265662	-0.278718	0.693	0.941	1
MINOS1	0.0268829	-0.127194	0.96	1	1
PSMB1	0.0268847	0.248374	0.973	1	1
MT-CO1	0.0268852	0.129352	1	1	1
IKBKB	0.0268937	-0.169029	0.253	0.471	1
SLC22A17	0.0270087	-0.162875	0.76	1	1
FAM210B	0.0270297	-0.244451	0.653	0.941	1
S100A11	0.027252	-0.21088	0.813	0.941	1
COX6A1	0.0275863	-0.20081	1	1	1
TMEM131	0.027818	-0.130289	0.507	0.824	1
BRE	0.0282157	0.341004	0.787	0.765	1
RIMS2	0.0283465	-0.297606	0.707	0.882	1
FAM107B	0.0283543	-0.195882	0.307	0.588	1
MAN1B1	0.0284411	-0.11943	0.52	0.882	1
VPS13A	0.0284443	-0.185517	0.627	0.882	1
MPV17	0.0285317	0.462462	0.813	0.824	1
ZNF236	0.0286146	-0.11529	0.173	0.412	1
FLVCR1	0.0287466	-0.121232	0.48	0.765	1
DDX39B	0.0287466	-0.123473	0.493	0.706	1
RNPEP	0.0287603	-0.13157	0.387	0.706	1
SPOUT1	0.0288041	-0.119199	0.253	0.529	1
ATP6V0E2-AS1	0.0288354	-0.126465	0.067	0.235	1
PAICS	0.0289885	-0.158574	0.587	0.882	1
OCRL	0.0290094	-0.112971	0.293	0.588	1
XYLT2	0.0290937	-0.145901	0.213	0.471	1
TRAK1	0.0293849	-0.164081	0.573	0.882	1
SIPA1L3	0.0297155	-0.141617	0.613	0.824	1
PDCD6	0.0297342	-0.2538	0.8	0.941	1
DSP	0.0297785	-0.18635	0.947	1	1
LARP4B	0.0298245	-0.238913	0.667	0.941	1
PIM3	0.0298439	0.245785	0.76	0.647	1
IFT22	0.0298585	-0.124767	0.427	0.765	1
ITSN1	0.0298661	-0.117466	0.333	0.647	1
SPATA6	0.0300321	-0.158231	0.147	0.353	1
PSMD6	0.0301154	-0.16339	0.787	1	1
FGFR1OP2	0.0301617	-0.102672	0.573	0.882	1
OPA3	0.0301629	-0.12265	0.493	0.765	1
PDE5A	0.0303332	-0.116422	0.48	0.765	1
KIAA1033	0.0303332	-0.130918	0.48	0.765	1
ZC3H11A	0.0304218	-0.102712	0.68	0.941	1
IMPDH2	0.0305379	-0.128798	0.573	0.941	1
BEX3	0.030544	-0.258823	0.947	1	1
CPSF3L	0.0305515	-0.137391	0.573	0.824	1
MAT2B	0.0306491	-0.17915	0.44	0.765	1
MED27	0.0306833	-0.11258	0.427	0.765	1
TTL	0.0306833	-0.143343	0.427	0.765	1
ABCF1	0.0307028	-0.13024	0.76	1	1
NR0B2	0.0307051	-0.146203	0.173	0.412	1
HNRNPUL2	0.0307051	-0.188013	0.173	0.412	1
THBD	0.0307966	0.352302	0.4	0.118	1
FRS2	0.0311189	-0.15608	0.32	0.588	1
DLGAP4	0.0311408	-0.131299	0.64	0.824	1
SLC25A5	0.0311464	-0.224128	0.84	1	1
NR4A3	0.0311564	-0.109764	0.133	0.353	1
SMIM5	0.0311564	-0.127695	0.133	0.353	1
FIBP	0.0312094	-0.147264	0.667	1	1
SYNE1	0.0312094	-0.256624	0.693	0.882	1
HEXB	0.0312963	0.441439	0.907	1	1
CNKSR3	0.031412	-0.125089	0.453	0.765	1
OSBPL9	0.031559	-0.221734	0.653	0.941	1
PPP4R1	0.0315936	-0.221073	0.28	0.529	1
10	0.0317952	0.288465	0.733	0.647	1
PDE4B	0.0318037	-0.111296	0.24	0.471	1
C5orf49	0.0318173	-0.125194	0.067	0.235	1
TNPO1	0.0318391	-0.116456	0.64	0.882	1
ANXA11	0.0318912	-0.142731	0.827	1	1
UBL4A	0.0321027	-0.111827	0.213	0.471	1
AGTRAP	0.0322653	-0.205807	0.453	0.765	1
CD8BP	0.0323592	0.152038	0.227	0	1
LITAF	0.0323677	-0.103475	0.133	0.353	1
CDC40	0.0324384	-0.121502	0.493	0.824	1
CDO1	0.0324431	-0.200912	0.04	0.176	1
WLS	0.0324824	0.332985	0.907	0.941	1
CNTN4	0.032821	-0.141378	0.373	0.588	1
FOXJ2	0.0328261	-0.13583	0.24	0.471	1
DPH2	0.0329199	-0.10307	0.16	0.412	1
ARPC4	0.0329257	-0.130181	0.92	1	1
VPS45	0.0329962	-0.116244	0.56	0.824	1
EPS15	0.0330434	-0.131043	0.68	1	1
GPD1	0.0330561	-0.121961	0.267	0.588	1
BHLHE40	0.0331383	0.287886	0.56	0.294	1
FAM20B	0.0331383	-0.220982	0.48	0.647	1
NAGK	0.0331988	-0.103377	0.6	1	1
ASNS	0.0332522	0.542973	0.88	0.941	1
GOLGA8B	0.0332845	-0.1931	0.44	0.647	1
MCOLN3	0.0333276	-0.149777	0.373	0.706	1
DNER	0.0335563	-0.260555	0.28	0.529	1
FAM192A	0.033624	-0.151755	0.613	0.941	1
BAZ1B	0.033678	-0.181288	0.693	0.882	1
YIPF6	0.033678	-0.266319	0.667	1	1
SERPINE2	0.0337331	-0.156933	0.467	0.824	1
SERP1	0.0337833	0.254436	0.973	1	1
CPE	0.033784	0.306439	1	1	1
ECHDC2	0.0338309	-0.20467	0.72	0.941	1
ADAT1	0.0338371	-0.11224	0.307	0.588	1
ANKRD44	0.0338766	-0.224856	0.24	0.471	1
ZNF121	0.0338794	-0.138845	0.56	0.941	1
SETD9	0.0339111	-0.160488	0.187	0.412	1
LIMA1	0.0339647	-0.123178	0.387	0.706	1
MKKS	0.0341634	-0.196752	0.787	1	1
PTBP2	0.0341807	-0.202783	0.44	0.706	1
ZNF148	0.0343508	-0.132798	0.48	0.706	1
DDX21	0.034365	-0.159508	0.653	0.824	1
FAM120A	0.0345	-0.166903	0.533	0.765	1
MIF	0.0346367	-0.159045	1	1	1
SNRNP70	0.0347021	-0.104951	0.747	1	1
RRBP1	0.0347021	-0.157014	0.747	1	1
B9D1	0.0347618	-0.136839	0.573	0.824	1
SORT1	0.0349277	-0.254676	0.653	0.941	1
KLHL9	0.0350993	-0.110829	0.413	0.706	1
RPL24	0.0355077	0.159781	0.987	1	1
ATP5I	0.0355077	-0.159895	1	1	1
GBA2	0.035552	-0.104953	0.493	0.706	1
TGFBR1	0.0356224	-0.123741	0.28	0.529	1
NIT2	0.0356535	-0.100217	0.56	0.941	1
PRR4	0.035683	-0.134498	0.293	0.588	1
TOPBP1	0.0357553	-0.111462	0.253	0.529	1
HLA-E	0.0359082	-0.233231	0.787	1	1
HIGD2A	0.0359944	-0.181423	0.8	1	1
PAWR	0.0360537	-0.209517	0.44	0.706	1
TYW1B	0.0361387	-0.101347	0.147	0.353	1
AMMECR1	0.0361387	-0.136136	0.147	0.353	1
NIFK-AS1	0.0361387	-0.149924	0.147	0.353	1
MRPS23	0.0361425	-0.228045	0.64	0.882	1
3	0.0362785	-0.236812	0.867	1	1
TMEM208	0.0363109	-0.227382	0.88	1	1
FAM159B	0.0363829	0.675845	0.933	1	1
CTB-131B5.2	0.0364475	-0.116896	0.04	0.176	1
TNFRSF21	0.0364735	-0.312375	0.747	1	1
AFG3L2	0.0365796	-0.123126	0.547	0.941	1
PNMA2	0.0374489	-0.123631	0.667	0.941	1
MRRF	0.0374708	-0.148814	0.4	0.706	1
ARHGAP12	0.0375024	-0.249261	0.56	0.824	1
ZNF57	0.0377807	-0.163035	0.173	0.412	1
CMTR2	0.0379868	-0.135409	0.253	0.529	1
PRKAG2	0.0381109	0.355812	0.867	1	1
VAPA	0.0382336	0.293247	0.987	1	1
SLC39A3	0.0383442	-0.119896	0.533	0.824	1
BCAT2	0.0384204	-0.152047	0.587	0.882	1
PARD3	0.0384881	-0.11856	0.4	0.706	1
PAK1	0.0385149	-0.130913	0.373	0.647	1
NCOA1	0.0385848	-0.202848	0.52	0.765	1
NRCAM	0.0388342	-0.106348	0.6	0.882	1
ATP8A1	0.0388343	-0.1746	0.547	0.765	1
OAZ2	0.0390147	0.356232	0.867	0.941	1
MRPS6	0.0390871	-0.121659	0.347	0.588	1
LCLAT1	0.0391896	-0.128555	0.493	0.765	1
ALDH18A1	0.0392223	-0.152715	0.52	0.824	1
SETD3	0.0394416	-0.120989	0.48	0.765	1
KIF13A	0.0394462	-0.140113	0.56	0.824	1
GTF2H5	0.0395636	-0.184367	0.707	0.941	1
SF3A1	0.0397605	-0.137742	0.667	0.824	1
SENP6	0.0398376	-0.156735	0.693	0.941	1
BLOC1S2	0.0398405	0.234197	0.76	0.529	1
TIMM8B	0.0398908	-0.139009	0.773	0.941	1
KIAA1671	0.0399294	-0.110075	0.227	0.471	1
FXYD2	0.0399381	-0.134661	0.72	1	1
CHKA	0.0400423	-0.171619	0.347	0.647	1
C14orf93	0.0402883	-0.135922	0.147	0.353	1
BPTF	0.0406991	-0.103442	0.8	1	1
HNF1B	0.0408657	-0.149511	0.04	0.176	1
EIF5	0.0410068	-0.274131	0.867	1	1
BET1L	0.0411182	-0.201741	0.507	0.824	1
CHDH	0.0411225	-0.136326	0.44	0.706	1
DNAJB12	0.0412593	-0.237569	0.533	0.765	1
RCE1	0.0412675	-0.10661	0.28	0.529	1
GNAI3	0.0413368	-0.242645	0.667	0.941	1
ST7L	0.0414966	-0.144425	0.36	0.647	1
GEM	0.0415072	0.539543	0.88	0.941	1
ZMYM5	0.0415486	-0.102668	0.24	0.529	1
PPP4R3B	0.041563	-0.211267	0.653	0.941	1
GOPC	0.0415978	-0.10911	0.627	0.882	1
TBC1D8	0.0417752	-0.110919	0.48	0.824	1
ZNF561	0.0418072	-0.193827	0.307	0.529	1
KDM2B	0.0418103	-0.103769	0.173	0.412	1
HSPBP1	0.0419462	-0.104986	0.44	0.824	1
P2RX4	0.0420982	-0.115008	0.44	0.765	1
RBM5	0.0421129	-0.23646	0.64	0.824	1
BRAF	0.0422902	-0.157035	0.48	0.706	1
TAPBPL	0.0422931	-0.132653	0.347	0.647	1
FITM2	0.0424789	-0.131212	0.227	0.471	1
RNLS	0.0425881	-0.114167	0.32	0.588	1
FAAP100	0.042693	-0.127117	0.267	0.529	1
LINC00909	0.042693	-0.133509	0.267	0.529	1
TUBB2B	0.0429936	0.133486	0.72	0.529	1
CDC42	0.0431688	-0.171341	0.96	1	1
HIVEP2	0.0433615	-0.125776	0.24	0.471	1
DCAF1	0.0433973	-0.247131	0.427	0.647	1
TAF1C	0.0434107	-0.114226	0.293	0.529	1
SMC6	0.0434581	-0.217265	0.36	0.588	1
MFN1	0.0435929	-0.123878	0.573	0.824	1
MRPS34	0.0436625	-0.167655	0.747	0.941	1
BCL2L1	0.0438617	-0.107378	0.64	0.941	1
BNIP3L	0.0439246	0.304042	0.867	0.824	1
CNNM2	0.0445427	-0.107757	0.413	0.706	1
RBM45	0.0446917	-0.161268	0.24	0.471	1
DDX23	0.0449877	-0.101963	0.307	0.588	1
HIST1H2AC	0.0451648	-0.144682	0.227	0.471	1
QPCT	0.0452923	0.323054	0.973	1	1
LIG4	0.0454459	-0.142991	0.253	0.471	1
UTP23	0.0460529	-0.157923	0.453	0.706	1
ASCC2	0.0463642	-0.12477	0.547	0.882	1
PDIA3	0.0463862	0.303003	1	1	1
PBX3	0.0464313	-0.204217	0.493	0.824	1
BMS1	0.0467472	-0.117533	0.52	0.824	1
GREM1	0.0471182	-0.149197	0.493	0.706	1
EIF2AK2	0.0472879	-0.100725	0.6	0.882	1
SUPT7L	0.0473392	-0.137097	0.347	0.588	1
ZRANB3	0.0473839	-0.13036	0.08	0.235	1
SSR3	0.0475014	0.287426	0.987	1	1
LAPTM4A	0.0475014	0.249083	0.987	1	1
RANBP1	0.0476518	-0.170571	0.773	0.882	1
ZBTB10	0.0480499	-0.124832	0.2	0.412	1
CBLB	0.0481248	-0.119471	0.307	0.529	1
SERPINI1	0.0483113	-0.235675	0.467	0.824	1
GSK3B	0.04845	-0.151393	0.453	0.706	1
JKAMP	0.0485349	0.342165	0.907	0.882	1
DYNLRB1	0.0485905	-0.212013	0.907	1	1
RNF168	0.0486173	-0.147662	0.293	0.529	1
KLHL28	0.0487464	-0.150248	0.4	0.706	1
PAK3	0.0487976	-0.118085	0.747	1	1
KATNBL1	0.048859	-0.154111	0.467	0.706	1
ATP2B1	0.0489476	-0.127663	0.76	1	1
UCP2	0.0489919	-0.122947	0.373	0.647	1
FAM162A	0.0493068	0.273533	0.853	0.765	1
GAS8	0.0494611	-0.111237	0.227	0.471	1
MAPRE1	0.0494792	-0.269865	0.827	1	1
KCTD9	0.0494801	-0.104242	0.307	0.529	1
ALDOC	0.0495297	0.428367	0.56	0.412	1
SDCCAG8	0.0495302	-0.163102	0.773	0.941	1
ABHD3	0.0495508	0.537733	0.733	0.647	1
TSPAN5	0.0497231	0.145242	0.373	0.118	1
TSPAN7	0.0497687	-0.26249	0.92	1	1
SCGN	0.0497995	0.243204	1	1	1
DNMT1	0.0498093	-0.10611	0.547	0.765	1
UGGT2	0.0498864	-0.141734	0.547	0.882	1
GLE1	0.0503257	-0.106139	0.533	0.765	1
POR	0.0504832	-0.19574	0.8	1	1
SERPINB6	0.0505768	-0.233757	0.813	1	1
WDR59	0.0506034	-0.181113	0.4	0.647	1
GNAO1	0.0507975	-0.130103	0.76	0.824	1
TFRC	0.0507975	-0.258651	0.733	0.941	1
CSRNP3	0.0509511	-0.17414	0.453	0.706	1
SUB1	0.0509518	-0.184233	0.92	1	1
KAT14	0.0513632	-0.109456	0.36	0.647	1
GALNT13	0.051564	-0.118638	0.147	0.353	1
CKB	0.0515744	-0.118295	0.787	1	1
RAB17	0.0516084	-0.105821	0.32	0.588	1
NANS	0.0516829	0.283413	0.853	0.765	1
PCM1	0.051931	-0.14977	0.84	1	1
OST4	0.0521584	-0.243895	0.92	1	1
ROBO2	0.05226	-0.103207	0.667	1	1
DMKN	0.0525378	-0.112584	0.707	0.882	1
HELZ	0.0526891	-0.117689	0.587	0.941	1
FCGRT	0.0527246	-0.130338	0.36	0.647	1
PLXNC1	0.0527965	-0.11768	0.2	0.412	1
VPS28	0.0529064	-0.161891	0.8	1	1
CDC42BPB	0.0530251	-0.15444	0.48	0.706	1
MPDU1	0.0530251	-0.199341	0.48	0.706	1
GLUL	0.0532954	-0.172033	0.413	0.706	1
GALNT8	0.0533404	-0.113396	0.48	0.765	1
SLC25A43	0.0534142	-0.189103	0.12	0.294	1
ATP6V0B	0.0534209	-0.201828	1	1	1
TIAL1	0.0535049	-0.116225	0.68	0.941	1
MRPS10	0.0535701	0.379278	0.6	0.529	1
CTD-2371O3.3	0.0539799	-0.131229	0.08	0.235	1
B3GNTL1	0.0539799	-0.141661	0.08	0.235	1
BRI3	0.0540445	0.161456	0.987	0.941	1
TRAPPC6B	0.0544262	-0.140939	0.44	0.706	1
ANP32E	0.0546609	-0.172401	0.627	0.941	1
PEBP1	0.0546759	0.18659	1	1	1
SGSM3	0.0550831	-0.163824	0.613	0.882	1
INHBA	0.0557776	-0.444018	0.347	0.529	1
LAMP2	0.055946	0.280489	0.947	1	1
SPCS2	0.0559516	0.214311	0.96	1	1
TUBA1B	0.0559545	-0.293456	0.973	1	1
BPGM	0.0560073	0.257044	0.4	0.176	1
CASD1	0.0560495	0.107885	0.373	0.765	1
LINC00969	0.0562069	-0.110416	0.547	0.765	1
NUP35	0.0563916	-0.115404	0.28	0.529	1
TLE4	0.0567595	-0.129608	0.213	0.412	1
NSG1	0.0568307	-0.100455	0.267	0.529	1
PRDX1	0.0572559	0.275627	0.96	1	1
RNASEH2C	0.0572981	-0.148063	0.76	0.882	1
PLOD3	0.0577351	-0.186231	0.613	0.882	1
LPGAT1	0.0581081	-0.101539	0.467	0.706	1
SNRNP200	0.0582013	-0.233803	0.627	0.882	1
ELOVL1	0.0582021	-0.195901	0.733	0.882	1
EPDR1	0.0583011	0.309135	0.387	0.176	1
DCXR	0.0583113	-0.144775	0.84	1	1
SUOX	0.0585169	-0.144991	0.347	0.588	1
PDIA6	0.0585698	0.314579	0.933	1	1
RPL28	0.0585883	-0.161806	0.973	1	1
IDH3B	0.0586379	-0.200423	0.64	0.882	1
FBP1	0.0587899	-0.101291	0.08	0.235	1
TMCC2	0.0589606	0.161346	0.267	0.059	1
TSR2	0.0591407	0.243647	0.8	0.882	1
PSMD1	0.0592293	0.363153	0.933	0.941	1
TMUB2	0.0592837	0.216417	0.587	0.412	1
YTHDF3	0.0594259	-0.124439	0.667	0.882	1
TRIM13	0.0594259	-0.267219	0.68	0.824	1
PTTG1IP	0.0599345	0.345456	0.947	1	1
HSPA5	0.0599433	0.474039	0.973	1	1
SELENOK	0.0599443	0.293197	1	1	1
MRPS2	0.0599914	-0.120502	0.36	0.647	1
RCOR3	0.0600158	-0.111787	0.627	0.941	1
MFN2	0.0602203	-0.152178	0.373	0.647	1
PRPF3	0.0603537	-0.138323	0.333	0.588	1
RPL7L1	0.0605107	-0.19982	0.787	0.941	1
NMRK1	0.0610541	-0.156255	0.56	0.882	1
DNAJC3	0.0613153	0.27217	0.947	1	1
RPS15	0.0613253	-0.138918	0.987	1	1
PFN1	0.0613253	-0.14305	1	1	1
PMF1	0.061681	-0.106349	0.64	0.824	1
PABPC1L	0.0618776	-0.13751	0.12	0.294	1
RMDN1	0.0619751	-0.168774	0.4	0.647	1
RPAP2	0.0620613	-0.158157	0.453	0.706	1
H2AFV	0.0621657	-0.127034	0.8	1	1
PLPP5	0.062364	-0.124389	0.827	1	1
AP1G1	0.062364	-0.161867	0.827	1	1
HP1BP3	0.0625097	-0.179325	0.853	1	1
ARL6IP5	0.0627122	0.25801	0.947	0.941	1
CLSTN2	0.062727	-0.201718	0.133	0.294	1
SHFM1	0.0627284	-0.148683	0.96	1	1
HDLBP	0.0627314	-0.167671	0.973	1	1
GCH1	0.0628522	-0.211637	0.627	0.941	1
SIDT2	0.0630482	-0.12651	0.267	0.471	1
FAM32A	0.0631332	-0.13581	0.573	0.882	1
ROCK1	0.0632772	-0.177933	0.653	0.882	1
PYGB	0.0634576	-0.110907	0.48	0.824	1
TTC39A	0.0634689	-0.260882	0.787	1	1
DMTF1	0.0635349	-0.203778	0.4	0.647	1
DUSP12	0.063574	-0.16154	0.333	0.588	1
CASP9	0.0637151	0.120741	0.253	0.059	1
TNPO3	0.0639742	-0.155157	0.32	0.529	1
ZDHHC3	0.0639742	-0.20411	0.32	0.529	1
C14orf79	0.0640225	-0.131344	0.16	0.353	1
UBC	0.0641662	0.238977	1	1	1
PPP2R2A	0.0649799	0.170734	0.48	0.824	1
PPP1R15A	0.0651671	-0.102634	0.467	0.765	1
PMPCA	0.0651924	-0.158099	0.52	0.706	1
OSER1	0.0653631	0.271973	0.667	0.471	1
ZNF655	0.0654667	-0.121463	0.573	0.824	1
CNPPD1	0.0654669	-0.165733	0.533	0.765	1
RAB1A	0.0656061	0.28389	0.933	1	1
CYYR1	0.0656458	0.39133	0.507	0.353	1
METTL17	0.0656992	-0.104961	0.293	0.529	1
CCDC178	0.0660455	-0.130324	0.053	0.176	1
API5	0.0661807	-0.160727	0.707	0.882	1
TOM1	0.0666417	-0.121794	0.653	0.941	1
MIR4435-2HG	0.0670125	0.151828	0.613	0.412	1
CDK16	0.0670195	-0.10397	0.653	1	1
HMGN2	0.0671107	-0.173305	0.96	1	1
POLR2E	0.0671489	-0.122998	0.8	0.941	1
RFC2	0.0672167	-0.103007	0.24	0.471	1
COA4	0.0673139	-0.151674	0.653	0.824	1
LINC00888	0.0674128	-0.127953	0.32	0.529	1
ZNF285	0.0677012	0.179196	0.173	0	1
FFAR4	0.0677012	0.151904	0.173	0	1
CYB5R1	0.0677606	0.338723	0.8	0.882	1
SELENOI	0.0677859	-0.100172	0.36	0.588	1
SNRPD1	0.0679901	-0.100371	0.693	1	1
SLC37A3	0.0682329	-0.10095	0.28	0.529	1
BTG1	0.0682424	-0.170341	0.827	1	1
CTA-29F11.1	0.0683275	0.167386	0.533	0.353	1
GPX3	0.068541	-0.292104	0.893	1	1
ORMDL1	0.0686692	-0.192453	0.8	0.941	1
NME4	0.0687678	-0.207326	0.48	0.647	1
AKAP1	0.0689248	-0.15265	0.373	0.588	1
OLIG1	0.0692833	0.172445	0.373	0.176	1
CCSER2	0.0694192	-0.28858	0.573	0.765	1
LARP7	0.0697233	-0.13658	0.667	0.882	1
CREB1	0.0699359	-0.163258	0.52	0.706	1
CERK	0.0699367	-0.250701	0.853	1	1
FAM134A	0.0699961	-0.140252	0.867	1	1
PIN1	0.0700447	-0.115343	0.88	1	1
EIF4A2	0.0701744	0.24999	0.987	1	1
SNRPN	0.0701744	0.207513	1	1	1
RBM6	0.070854	-0.18459	0.813	0.824	1
ZNF232	0.0708591	-0.102628	0.187	0.412	1
PPM1B	0.0709064	-0.142547	0.52	0.765	1
NDUFA5	0.0709188	0.233698	0.933	0.941	1
SDHA	0.0710267	-0.185706	0.547	0.882	1
EMC3	0.0715659	0.300898	0.867	1	1
NOP16	0.0716819	-0.125754	0.333	0.529	1
PLP2	0.0717081	-0.147366	0.92	1	1
C21orf58	0.0717624	-0.122031	0.413	0.647	1
ECE2	0.0719687	-0.107037	0.213	0.412	1
STRN3	0.0724928	-0.127213	0.653	0.882	1
SEPT11	0.0725941	-0.177247	0.787	1	1
GNE	0.0726968	-0.114011	0.28	0.471	1
TUBB4B	0.0727087	-0.316771	0.707	0.941	1
ZNF398	0.0728259	-0.129516	0.16	0.353	1
SNHG14	0.0731645	-0.140028	0.867	1	1
EFR3A	0.0732694	-0.164508	0.587	0.824	1
UQCR11	0.0733473	-0.128489	1	1	1
UBE3B	0.0735445	-0.172173	0.533	0.824	1
UBE2K	0.0736869	-0.143667	0.693	0.882	1
SCRN1	0.0738058	-0.111326	0.72	0.941	1
CUL4A	0.0738058	-0.114957	0.72	0.941	1
MARVELD2	0.0739	-0.228567	0.493	0.765	1
CHCHD7	0.074139	-0.105281	0.667	0.941	1
ARHGAP1	0.0747304	-0.21027	0.867	0.941	1
PTK2	0.0748518	-0.11557	0.693	0.941	1
GTPBP1	0.0748957	-0.117335	0.44	0.647	1
VAMP7	0.0749042	-0.101905	0.36	0.588	1
IDS	0.0749727	-0.193544	0.96	1	1
B4GALT1	0.0757884	-0.126489	0.6	0.765	1
HSD17B12	0.0760009	-0.140772	0.8	1	1
TRIP12	0.0762275	-0.131145	0.613	0.824	1
TIAM1	0.0762275	-0.161613	0.587	0.941	1
C1orf122	0.0763868	-0.144686	0.853	1	1
GPAA1	0.0763868	-0.165892	0.853	1	1
ZDHHC4	0.0765567	0.285524	0.787	0.706	1
FAM96B	0.076573	-0.116517	0.92	0.941	1
PERP	0.0766366	0.25766	1	1	1
TFF3	0.0773882	0.401911	0.84	0.706	1
CAST	0.0773882	-0.150303	0.773	1	1
UBE4A	0.0776921	-0.125419	0.707	0.941	1
SIK2	0.0777194	-0.168348	0.52	0.765	1
RBSN	0.07791	-0.140662	0.253	0.471	1
PPM1E	0.0784006	-0.112136	0.267	0.471	1
XPNPEP1	0.0786507	-0.114044	0.32	0.529	1
RMDN3	0.078686	-0.105159	0.36	0.588	1
ZNF451	0.0788173	-0.182631	0.627	0.765	1
CIAPIN1	0.079083	-0.12439	0.4	0.647	1
NUP214	0.0791728	-0.162284	0.493	0.765	1
AACS	0.0792566	-0.170567	0.6	0.765	1
ASB6	0.0793217	-0.121715	0.347	0.588	1
HARBI1	0.0793916	0.221774	0.32	0.118	1
ZNF891	0.0793916	-0.117255	0.24	0.471	1
F11R	0.0795282	-0.174913	0.573	0.765	1
ADK	0.0796963	-0.112864	0.613	0.824	1
UBXN1	0.0797828	0.26176	0.827	0.706	1
C5orf15	0.0799596	-0.168713	0.693	0.941	1
PPY	0.0800174	0.822798	0.053	0.176	1
TPI1	0.080044	-0.168968	0.973	1	1
CFC1	0.080044	-0.303919	0.973	1	1
RPP40	0.0802002	-0.10881	0.093	0.235	1
UTP6	0.0803738	-0.149662	0.44	0.647	1
KHDRBS3	0.0807577	-0.170482	0.24	0.412	1
RPS4Y1	0.0810347	0.202044	0.16	0	1
ZNF630	0.0810347	0.15044	0.16	0	1
PHACTR1	0.0810347	0.122131	0.16	0	1
CORO1C	0.0812979	-0.110631	0.347	0.588	1
MBTPS2	0.0813177	-0.102005	0.427	0.706	1
FEM1C	0.0813966	0.110284	0.173	0.412	1
PPP3CA	0.0814585	-0.135686	0.84	1	1
CUL3	0.0814782	-0.118303	0.613	0.824	1
SURF4	0.0817951	0.288199	1	1	1
ZMYND8	0.0819217	-0.136085	0.507	0.706	1
IP6K2	0.0822564	-0.120214	0.68	0.941	1
PLIN2	0.0826806	-0.28213	0.267	0.471	1
HERC4	0.0828551	-0.129284	0.52	0.647	1
LPIN3	0.0831527	0.247831	0.627	0.529	1
EWSR1	0.0834759	-0.217105	0.893	1	1
ARPC2	0.083564	-0.172811	0.947	1	1
NDUFS5	0.0835747	-0.162743	0.973	1	1
TSPAN3	0.0835759	0.239769	1	1	1
CFL1	0.0835759	-0.144656	0.987	1	1
CDC34	0.0839483	0.219109	0.653	0.471	1
WDR33	0.0841028	-0.119938	0.64	0.882	1
ACTC1	0.0841932	-0.104443	0.28	0.529	1
WNT4	0.0842209	-0.10263	0.76	1	1
CERS2	0.0844052	0.233449	0.84	0.706	1
MEA1	0.0844052	0.204955	0.813	0.824	1
ZFP14	0.0846485	-0.102232	0.373	0.529	1
SUZ12	0.0849647	-0.174802	0.387	0.588	1
CBR4	0.0850695	-0.103185	0.64	1	1
PRKAG1	0.0851392	-0.152712	0.52	0.882	1
FBXO11	0.0851646	-0.112452	0.28	0.471	1
MYD88	0.0852582	-0.168299	0.293	0.529	1
GRN	0.0853832	0.325245	0.96	1	1
SARAF	0.085388	0.241247	0.987	1	1
ZCCHC4	0.0854842	-0.151272	0.227	0.412	1
APBB3	0.0857749	0.270994	0.507	0.412	1
FOXN3	0.0858888	-0.105244	0.52	0.706	1
PDE3A	0.086177	0.162768	0.387	0.176	1
DNAJC22	0.086701	0.450549	0.68	0.588	1
MRPS18C	0.0868834	-0.129371	0.84	1	1
UROS	0.0869316	-0.13478	0.653	0.941	1
PSMD14	0.0870856	0.306349	0.907	0.882	1
EIF1B	0.0871635	0.277942	0.907	1	1
TLK1	0.0871635	0.261274	0.92	0.941	1
KDELR1	0.0872074	-0.108929	0.933	1	1
PDS5A	0.0872966	-0.177411	0.6	0.824	1
ZSCAN29	0.0874017	-0.112229	0.28	0.471	1
TMEM54	0.0877244	-0.150698	0.56	0.882	1
PIGF	0.0877638	-0.13364	0.44	0.706	1
NPY	0.0879548	0.114363	0.347	0.706	1
TCTN3	0.0879711	0.362822	0.68	0.529	1
IDH3G	0.088239	-0.105613	0.613	0.941	1
HPN	0.0882457	-0.172822	0.133	0.294	1
TIMM13	0.0884175	-0.154392	0.813	0.941	1
CALU	0.0889318	-0.195792	0.613	0.824	1
SYNE2	0.0890385	0.390391	0.907	1	1
ATP6V1G1	0.0891075	0.199943	0.987	1	1
ST3GAL5	0.0895951	-0.111344	0.76	0.941	1
FAHD2A	0.0896859	-0.105941	0.307	0.471	1
PHKA2	0.0896859	-0.100932	0.28	0.471	1
C6orf203	0.0897898	-0.178033	0.44	0.706	1
ATF7IP	0.0899751	-0.162259	0.533	0.765	1
CXCL16	0.0900859	0.149524	0.307	0.118	1
SHISA6	0.0902946	-0.124646	0.187	0.353	1
SLC39A7	0.090585	-0.127938	0.427	0.647	1
AKAP12	0.090585	-0.228537	0.427	0.647	1
SCAND1	0.0910031	-0.13699	0.947	1	1
L3MBTL2	0.0910727	-0.106038	0.4	0.647	1
BOD1	0.0914148	-0.113914	0.48	0.765	1
SECISBP2L	0.091818	-0.151855	0.507	0.765	1
AK3	0.0919284	0.303506	0.827	0.765	1
ASB13	0.0919681	0.188303	0.373	0.176	1
POLR2L	0.0929564	-0.17851	0.987	1	1
SLC35B3	0.0936397	-0.181506	0.32	0.529	1
RSAD2	0.0937467	-0.286423	0.107	0.235	1
PHC2	0.0939546	-0.203789	0.453	0.647	1
PARP2	0.0942968	0.248524	0.373	0.176	1
GPRASP1	0.0944261	-0.178014	0.44	0.647	1
PHF3	0.0951322	0.124031	0.627	0.882	1
ANXA6	0.095169	-0.104479	0.68	0.882	1
GNAI1	0.0951902	-0.122638	0.6	0.824	1
PEX10	0.0955283	0.190678	0.467	0.294	1
CLDN3	0.09569	-0.128666	0.76	1	1
TMLHE	0.0958	0.120538	0.32	0.118	1
NF2	0.0960863	-0.273298	0.533	0.765	1
HIST2H2BE	0.0961551	-0.315041	0.173	0.353	1
R3HDM2	0.0964691	-0.102987	0.84	0.941	1
ASNSD1	0.0965582	0.317469	0.68	0.588	1
ALG13	0.0966733	0.237401	0.76	0.765	1
SUMO1	0.0967252	-0.107984	0.867	1	1
NRSN1	0.0968613	0.10106	0.147	0	1
RPL5	0.0969376	0.236351	1	1	1
ATP5J2	0.0969376	-0.107921	0.987	1	1
UBE2G1	0.097002	0.27734	0.493	0.353	1
TNIK	0.0975702	-0.119282	0.307	0.529	1
COBL	0.0975702	-0.170293	0.307	0.529	1
LGR4	0.0977527	-0.134801	0.2	0.353	1
ZNF621	0.0985839	-0.108365	0.347	0.588	1
NACA	0.0989657	0.151169	0.947	1	1
HNRNPA3	0.0998476	-0.119487	0.653	0.824	1
NDUFA9	0.100576	0.261232	0.853	0.882	1
ZNF337-AS1	0.100714	0.140374	0.227	0.059	1
COPA	0.100765	-0.140773	0.853	1	1
TMSB10	0.101041	-0.130356	0.947	1	1
RPL15	0.101054	0.182647	0.987	1	1
MT-ND1	0.101054	0.16605	1	1	1
ZHX1	0.101478	-0.122538	0.6	0.824	1
DSTYK	0.10207	0.100776	0.48	0.765	1
LDLRAD4	0.102345	0.165825	0.467	0.294	1
ZNF252P	0.102908	-0.149417	0.493	0.647	1
TM7SF3	0.10293	-0.103125	0.707	1	1
LRRC40	0.103424	-0.176925	0.2	0.353	1
ERCC1	0.103959	0.241096	0.733	0.706	1
DNASE2	0.104396	0.41226	0.813	0.882	1
EDIL3	0.104592	-0.204772	0.56	0.765	1
OTUB1	0.104698	-0.130025	0.813	1	1
SUN1	0.104925	0.260985	0.867	0.882	1
JAKMIP2	0.105046	-0.153608	0.453	0.647	1
BLVRB	0.105399	-0.142191	0.733	0.941	1
CAPN13	0.105553	0.245773	0.533	0.353	1
OIP5-AS1	0.10562	0.102436	0.413	0.765	1
XPO1	0.106729	-0.224747	0.8	1	1
UBA2	0.106891	-0.119419	0.68	0.765	1
MRPS21	0.107265	-0.244022	0.867	1	1
TSPYL5	0.107292	-0.213374	0.6	0.765	1
RBM17	0.107292	-0.129666	0.613	0.882	1
C11orf63	0.107354	-0.111687	0.187	0.353	1
NFKBIZ	0.107354	-0.292583	0.187	0.353	1
LAMC1	0.107529	0.123385	0.32	0.588	1
ASH1L	0.107904	-0.145516	0.68	0.882	1
NRAV	0.108119	-0.101361	0.093	0.235	1
PIR	0.108143	0.216208	0.8	0.765	1
HDAC5	0.108355	-0.128992	0.693	0.882	1
WARS	0.109206	0.322452	0.853	0.882	1
MAN1A1	0.109206	-0.104074	0.827	1	1
TOB1	0.109677	0.271422	0.933	1	1
DBI	0.10969	-0.139051	0.947	1	1
DR1	0.109981	-0.162747	0.613	0.824	1
SMIM15	0.110087	-0.150285	0.573	0.765	1
HSD17B4	0.110827	0.399455	0.693	0.647	1
BECN1	0.110827	0.320031	0.693	0.647	1
QTRT1	0.111005	0.193297	0.64	0.529	1
COQ10B	0.111289	-0.132787	0.667	0.941	1
EXOSC7	0.111382	-0.12978	0.413	0.647	1
PEX7	0.111392	-0.137545	0.333	0.529	1
VPS72	0.111435	0.100013	0.533	0.882	1
RHOA	0.111955	-0.103436	1	1	1
RPL36	0.111955	-0.113929	0.987	1	1
CNDP2	0.11217	-0.182842	0.72	0.824	1
TMED1	0.112687	0.127696	0.667	0.529	1
METRN	0.112914	-0.114846	0.72	0.941	1
VEZF1	0.113133	-0.103918	0.64	0.882	1
GLUD1	0.113133	-0.10618	0.627	0.941	1
UFC1	0.114165	-0.137325	0.907	1	1
TAOK1	0.114229	-0.232462	0.947	1	1
ADGRG1	0.114237	0.120414	0.96	1	1
RPL10	0.114243	0.197547	1	1	1
PITPNC1	0.114395	-0.105597	0.72	1	1
PCNX1	0.11469	-0.117133	0.36	0.529	1
THOC2	0.114758	-0.17024	0.68	0.882	1
ZFP62	0.114849	0.244698	0.44	0.294	1
ADAMTSL2	0.115313	-0.171418	0.44	0.647	1
IGFBP3	0.115661	0.112198	0.133	0	1
STARD10	0.115816	-0.126663	0.627	0.765	1
DDIT3	0.115933	0.561258	0.72	0.706	1
PCCB	0.116313	-0.18164	0.507	0.706	1
ANAPC13	0.116335	0.215919	0.867	1	1
PPIL1	0.11644	0.248848	0.293	0.118	1
TNRC6B	0.116518	-0.177426	0.92	1	1
CCDC53	0.116781	0.290744	0.827	0.824	1
LDOC1	0.117099	0.134618	0.853	0.824	1
MPPE1	0.117124	0.177688	0.547	0.412	1
GSE1	0.118132	-0.122719	0.8	1	1
EDARADD	0.118452	0.235779	0.707	0.647	1
ANXA3	0.118671	0.158161	0.213	0.059	1
KIF3C	0.11879	-0.100954	0.373	0.588	1
PFN2	0.118923	0.177746	0.96	1	1
NPDC1	0.118927	-0.168914	0.973	1	1
UBE2D3	0.118929	0.272007	0.987	1	1
ENO1	0.118929	0.212844	1	1	1
FAM206A	0.118934	-0.168638	0.333	0.471	1
PIM1	0.119503	0.107932	0.293	0.118	1
MRPL34	0.11969	-0.132757	0.76	0.941	1
ZNF84	0.119755	0.107061	0.387	0.647	1
MAGT1	0.119936	0.207546	0.813	0.765	1
LONP1	0.120024	-0.113361	0.547	0.765	1
HERPUD1	0.120073	0.424773	0.933	0.941	1
TXNRD1	0.120073	0.202766	0.933	0.941	1
MTF1	0.120145	0.10184	0.347	0.647	1
FBXO4	0.120309	-0.101583	0.147	0.294	1
DCAF11	0.120878	-0.116957	0.653	0.882	1
WDR25	0.120909	0.30174	0.533	0.471	1
COQ5	0.12101	-0.117436	0.28	0.471	1
HACD2	0.121083	-0.179203	0.4	0.588	1
ONECUT2	0.121124	-0.134922	0.267	0.471	1
MANF	0.121149	-0.196436	0.493	0.706	1
SELENOW	0.121322	0.228999	0.973	0.941	1
NDUFA1	0.121326	-0.211119	0.973	1	1
CUEDC2	0.121397	-0.104515	0.6	0.941	1
PTPN18	0.122123	-0.106693	0.573	0.765	1
CDK5RAP2	0.122589	0.113315	0.573	0.412	1
AC000068.5	0.122644	-0.101808	0.067	0.176	1
DEDD2	0.122694	-0.116102	0.52	0.765	1
LDLRAP1	0.12287	0.243566	0.76	0.647	1
DPAGT1	0.123031	0.116488	0.52	0.294	1
TXNDC12	0.123331	-0.103806	0.64	0.824	1
KDELR2	0.12359	-0.146461	0.88	1	1
NAA20	0.123762	-0.258553	0.973	1	1
CBX6	0.123764	-0.146918	1	1	1
GABARAPL1	0.124589	0.340194	0.693	0.706	1
ID2	0.125244	-0.134894	0.787	1	1
PSMB2	0.126063	0.237163	0.92	0.824	1
2	0.126063	-0.1703	0.88	1	1
PPP1CB	0.126238	0.237856	1	1	1
RPS29	0.126238	-0.135821	1	1	1
E2F4	0.126611	-0.152214	0.293	0.471	1
KDF1	0.127005	0.129376	0.427	0.235	1
BCOR	0.128197	-0.104452	0.573	0.824	1
PAPD5	0.128435	-0.16965	0.36	0.529	1
RAB18	0.128574	0.274577	0.907	0.882	1
4	0.128574	-0.116493	0.893	0.941	1
VPS13C	0.128627	-0.114694	0.893	1	1
TTC37	0.128627	-0.135836	0.893	1	1
DDOST	0.128736	0.399006	0.947	1	1
SON	0.128751	-0.205443	1	1	1
ZNF567	0.129254	-0.136682	0.133	0.294	1
ST3GAL6	0.130111	-0.174448	0.493	0.647	1
IGF2	0.13047	0.147055	0.84	0.824	1
EIF2AK1	0.130626	0.197607	0.867	0.765	1
EIF3K	0.131273	0.191603	0.933	1	1
RPSA	0.131301	-0.127774	0.973	1	1
GLRX	0.131331	-0.204172	0.36	0.529	1
C6orf47	0.131353	-0.143571	0.36	0.588	1
NPAS3	0.131609	-0.121091	0.147	0.294	1
FAM20A	0.131609	-0.121291	0.147	0.294	1
EDN3	0.131776	0.647836	0.6	0.471	1
TMEM245	0.132182	-0.167194	0.76	0.941	1
PRKRA	0.132968	0.392788	0.6	0.529	1
LINC01420	0.133464	-0.153092	0.84	1	1
SNRPE	0.133563	0.204779	0.867	0.941	1
TMEM205	0.133863	-0.120914	0.933	1	1
SELENOT	0.133878	0.251142	0.947	1	1
RPL7A	0.133893	-0.122278	0.987	1	1
ARMCX6	0.133954	-0.129259	0.427	0.588	1
STK25	0.134176	-0.160631	0.667	0.882	1
NCAM1	0.134351	0.217279	0.747	0.706	1
PTP4A1	0.134797	-0.181925	0.773	0.882	1
OGFOD3	0.134957	-0.108201	0.467	0.647	1
PKIG	0.135299	-0.123071	0.613	0.765	1
TTC5	0.135386	0.279439	0.4	0.235	1
MTHFD2L	0.13591	-0.144741	0.453	0.647	1
NCALD	0.136099	-0.14649	0.72	0.882	1
AUH	0.136785	0.120595	0.52	0.294	1
TMEM126A	0.13682	0.219531	0.6	0.588	1
ZC4H2	0.13726	-0.114571	0.16	0.294	1
TVP23B	0.137418	0.256677	0.853	0.941	1
ZFX	0.137577	-0.148865	0.427	0.647	1
ASMTL	0.137924	-0.126058	0.4	0.588	1
RAB14	0.138756	-0.11719	0.84	1	1
DAZAP2	0.138857	0.234826	0.867	0.941	1
EIF4G1	0.138857	-0.114888	0.853	1	1
VBP1	0.138912	-0.124166	0.587	0.765	1
RNH1	0.139009	-0.148243	0.893	0.941	1
ST3GAL1	0.139422	-0.1361	0.2	0.353	1
PRKDC	0.139501	-0.175043	0.827	0.824	1
ETFA	0.139531	-0.121038	0.733	0.941	1
TPCN2	0.139588	0.163527	0.2	0.059	1
NUP58	0.139673	-0.135145	0.44	0.647	1
RPRD1A	0.140129	-0.100674	0.533	0.706	1
ROBO1	0.14077	-0.114566	0.6	0.824	1
PPP1CA	0.141202	0.216612	0.84	0.882	1
METTL23	0.14126	0.227393	0.64	0.588	1
RNF130	0.141772	0.331846	0.893	1	1
TMEM57	0.142847	0.119682	0.6	0.471	1
SLC39A6	0.142884	0.386441	0.773	0.882	1
SSBP4	0.142884	-0.100617	0.76	0.941	1
PYROXD1	0.143153	0.271676	0.68	0.647	1
PTDSS1	0.143355	-0.113264	0.373	0.529	1
RP1-8B1.4	0.143896	-0.122906	0.067	0.176	1
FFAR1	0.143947	0.43192	0.84	0.882	1
RPS27L	0.144636	-0.138175	0.947	1	1
NBEA	0.145247	-0.115762	0.56	0.765	1
SAMD4A	0.145295	-0.109579	0.16	0.294	1
C6orf89	0.14566	-0.228576	0.76	0.941	1
CERS5	0.145723	-0.189395	0.533	0.765	1
CHPT1	0.146015	0.233842	0.387	0.235	1
PSMA5	0.146568	-0.150206	0.8	1	1
CDK20	0.14658	-0.165097	0.36	0.529	1
NDUFV1	0.146996	-0.113503	0.84	1	1
FH	0.147081	-0.144231	0.707	0.941	1
TUSC3	0.147387	-0.136219	0.92	1	1
SETD5	0.147396	-0.145447	0.64	0.824	1
LRP11	0.147481	-0.16224	0.733	0.882	1
SPRTN	0.147934	0.14007	0.2	0.059	1
TEKT2	0.147934	-0.104482	0.147	0.294	1
PCNX4	0.148077	-0.10195	0.627	0.824	1
ACP1	0.148594	0.257071	0.88	0.941	1
AP1G2	0.149294	-0.122605	0.6	0.824	1
NEFL	0.149446	0.175721	0.213	0.059	1
RBAK	0.149446	-0.125395	0.16	0.294	1
DPP8	0.149528	-0.147836	0.44	0.588	1
TSC1	0.150303	-0.134137	0.587	0.765	1
JOSD1	0.150396	-0.113608	0.24	0.412	1
HINT3	0.150708	0.158828	0.28	0.529	1
CCDC12	0.150928	-0.122589	0.72	0.824	1
ZNF207	0.150986	-0.1525	0.827	0.941	1
C9orf16	0.151444	-0.117587	0.88	0.941	1
RAN	0.151649	0.232141	0.933	0.941	1
GUCY1A3	0.15187	-0.185587	0.507	0.706	1
DUSP7	0.15236	0.14692	0.307	0.176	1
TMEM44-AS1	0.152896	0.182428	0.427	0.294	1
UTS2B	0.153042	-0.109493	0.227	0.353	1
CCDC82	0.153057	-0.142257	0.347	0.529	1
NDUFC1	0.15313	-0.102532	0.947	1	1
CANX	0.15314	0.270918	0.96	1	1
GABARAP	0.153146	0.11088	1	1	1
RPL38	0.153146	-0.120878	1	1	1
DACH2	0.15316	0.176817	0.347	0.176	1
TPMT	0.153181	-0.143092	0.493	0.647	1
ZDHHC6	0.153291	0.31031	0.453	0.353	1
ZNF462	0.153693	-0.138087	0.56	0.824	1
EPS8L2	0.155395	-0.103293	0.653	0.824	1
ZNF813	0.155529	-0.100187	0.067	0.176	1
SFXN4	0.155873	-0.145385	0.387	0.529	1
COX7A2L	0.156044	0.201113	0.947	1	1
ATRAID	0.156054	0.211197	0.96	1	1
NPM1	0.156059	0.198534	0.973	1	1
NDRG4	0.156319	0.433976	0.573	0.529	1
REV3L	0.156682	-0.10899	0.667	0.882	1
PLA1A	0.156701	0.118729	0.16	0.353	1
TECPR1	0.157417	0.129875	0.613	0.471	1
TOMM34	0.157417	-0.125921	0.533	0.824	1
MPDZ	0.15769	0.104382	0.36	0.176	1
C19orf60	0.158431	-0.129378	0.827	1	1
TAPBP	0.158824	-0.115402	0.893	0.941	1
ANKRD12	0.158881	-0.168299	0.893	1	1
ODF2L	0.158999	-0.138236	0.427	0.647	1
RTN3	0.15901	0.228781	0.96	1	1
GUK1	0.159015	-0.129157	0.973	1	1
THRAP3	0.159015	-0.129768	0.973	1	1
EID1	0.159016	0.15196	0.987	1	1
PRDX3	0.159016	-0.104989	0.987	1	1
RASA1	0.15979	-0.105207	0.4	0.588	1
BCAS2	0.159858	0.249974	0.787	0.765	1
CCDC74B	0.159924	0.213167	0.653	0.706	1
ETFDH	0.160693	0.396168	0.8	0.882	1
NOV	0.161161	0.235923	0.2	0.059	1
RWDD2A	0.161356	0.156969	0.293	0.118	1
SDC2	0.161746	-0.123274	0.72	0.882	1
NIT1	0.162545	-0.155246	0.387	0.529	1
PDRG1	0.163085	-0.1182	0.293	0.471	1
CASP2	0.163147	-0.188617	0.36	0.529	1
RBM25	0.163195	-0.128537	0.76	0.941	1
ZNHIT3	0.163334	0.205226	0.507	0.412	1
ARPP19	0.163473	-0.145041	0.933	0.941	1
MRPL24	0.163641	0.139852	0.72	0.588	1
CYFIP2	0.16392	0.236415	0.6	0.471	1
CCDC77	0.163947	0.1813	0.267	0.118	1
EIF1AY	0.164713	0.122029	0.107	0	1
ASCL1	0.164713	0.109826	0.107	0	1
PLPP3	0.164713	0.1061	0.107	0	1
RAB11A	0.164999	-0.136157	0.92	1	1
GHITM	0.165054	0.212203	0.973	1	1
PIGN	0.165438	-0.131981	0.4	0.529	1
RRM1	0.165824	0.27341	0.547	0.412	1
NAA30	0.166358	-0.100393	0.36	0.588	1
PNMAL1	0.166358	-0.12296	0.373	0.529	1
CISD2	0.166548	-0.117862	0.76	1	1
ZNF3	0.166624	0.127725	0.333	0.647	1
VDAC2	0.168082	0.199767	0.92	1	1
TECR	0.168106	-0.158488	0.933	1	1
RAC1	0.168133	-0.126837	0.96	1	1
CDKN1A	0.168138	0.330299	0.973	1	1
UQCRQ	0.168139	-0.194063	1	1	1
GPCPD1	0.168205	-0.154071	0.413	0.529	1
CREBL2	0.168422	-0.105395	0.6	0.882	1
PSAT1	0.169024	0.485547	0.32	0.176	1
N4BP2L2	0.169227	-0.144012	0.853	0.941	1
FNTB	0.169931	0.108558	0.493	0.294	1
STIM2	0.170804	0.222324	0.707	0.588	1
RNF7	0.170903	0.154127	0.893	0.824	1
SNX17	0.17106	0.135124	0.76	0.706	1
CABLES1	0.171943	0.124719	0.427	0.235	1
ZBED6	0.172246	-0.10692	0.213	0.353	1
CBX5	0.172706	0.200562	0.907	0.941	1
FOXRED1	0.173063	0.226013	0.36	0.235	1
MIOS	0.173329	0.154938	0.24	0.471	1
TFAM	0.1737	-0.11161	0.453	0.706	1
POLR2K	0.17407	0.141309	0.853	1	1
HNRNPA2B1	0.174343	-0.1214	0.92	0.941	1
PAIP1	0.175068	0.259302	0.747	0.882	1
CCT5	0.175068	-0.137557	0.733	0.941	1
ZNF766	0.175815	0.270793	0.32	0.588	1
SDR39U1	0.176511	0.113242	0.707	0.824	1
SRSF11	0.177171	-0.119911	0.867	0.882	1
SUGT1	0.177489	-0.103613	0.693	1	1
ANXA2	0.177643	0.118181	0.96	1	1
KDM5A	0.177918	-0.109434	0.733	0.882	1
RNF6	0.178309	0.204146	0.773	0.765	1
RNF34	0.178859	-0.136253	0.467	0.647	1
AP3B2	0.179292	-0.170533	0.44	0.588	1
DHCR24	0.179406	-0.114313	0.253	0.412	1
CCNC	0.179786	0.327991	0.72	0.765	1
ZSCAN25	0.180162	-0.1169	0.147	0.294	1
ECHDC3	0.180856	-0.134105	0.213	0.353	1
PPT1	0.1809	0.274055	0.96	1	1
ANXA5	0.180905	0.155729	0.973	1	1
RPS25	0.180907	0.110831	1	1	1
NDUFB5	0.182274	0.172074	0.88	0.941	1
PISD	0.182698	-0.118875	0.493	0.765	1
FAAP20	0.183057	0.168247	0.813	0.882	1
APMAP	0.184066	0.29296	0.893	1	1
CYB5R3	0.184175	-0.175153	0.933	1	1
NDUFA3	0.184207	-0.143903	0.973	1	1
MAP1B	0.184209	0.107606	0.987	1	1
WASL	0.185301	-0.135961	0.72	0.824	1
PLPP6	0.187008	0.216069	0.373	0.235	1
PKIB	0.187467	0.342292	0.733	0.824	1
SND1	0.187495	0.149594	0.92	1	1
UQCRFS1	0.187553	0.241622	0.973	1	1
DHX30	0.187588	-0.112776	0.773	0.941	1
OSGEP	0.187912	-0.111067	0.48	0.647	1
FNTA	0.188753	-0.115121	0.587	0.765	1
MTHFD2	0.188758	0.529305	0.467	0.353	1
EXO5	0.188936	0.162524	0.187	0.059	1
MDFIC	0.189161	0.13652	0.387	0.235	1
BCL6	0.189161	-0.104304	0.333	0.471	1
HYAL2	0.18924	-0.124078	0.267	0.412	1
EHF	0.189482	-0.125994	0.12	0.235	1
ST6GALNAC4	0.18975	0.138831	0.467	0.294	1
SPAG9	0.19037	-0.158141	0.747	0.941	1
TARBP1	0.190458	-0.135819	0.28	0.412	1
FNDC3A	0.19074	-0.16637	0.88	1	1
TOMM70	0.190779	-0.235044	0.56	0.647	1
LYPLA2	0.191037	-0.1065	0.693	0.824	1
BCKDK	0.191043	0.242143	0.507	0.412	1
PGS1	0.19112	0.107554	0.4	0.235	1
OLMALINC	0.191876	0.290412	0.827	0.941	1
IRS2	0.192128	-0.123239	0.693	0.941	1
OAS3	0.193489	0.105379	0.253	0.471	1
ID1	0.193816	-0.110441	0.747	0.941	1
CTSV	0.194255	0.12934	0.187	0.059	1
CBFB	0.194321	0.324337	0.92	1	1
ARL6IP1	0.194346	0.245106	0.933	1	1
P4HTM	0.194346	-0.11334	0.933	1	1
ZNF138	0.194363	0.204115	0.267	0.118	1
SCG3	0.194381	0.23154	1	1	1
PNO1	0.194737	0.185052	0.52	0.353	1
DGKE	0.195441	0.17607	0.453	0.353	1
DAP3	0.195555	0.199329	0.787	0.765	1
CRYL1	0.196187	0.300374	0.667	0.647	1
METAP2	0.196892	0.358432	0.84	0.824	1
TMEM14A	0.197232	-0.101402	0.827	1	1
CUL2	0.197625	0.243367	0.48	0.412	1
LRPAP1	0.197844	-0.103369	0.947	1	1
ELP4	0.197974	0.29545	0.587	0.529	1
UBAC2	0.198622	0.252821	0.573	0.471	1
KIF5C	0.19883	-0.145833	0.827	0.941	1
SGIP1	0.198909	0.243496	0.52	0.471	1
KAT5	0.198909	0.136506	0.533	0.412	1
AASDH	0.199164	0.155846	0.44	0.294	1
PDE6D	0.199304	-0.105295	0.4	0.588	1
UPRT	0.199374	-0.158606	0.227	0.353	1
CCT2	0.20089	-0.144498	0.84	1	1
RMDN2	0.200935	-0.126084	0.12	0.235	1
STAM	0.201141	-0.100221	0.373	0.588	1
SKP1	0.201386	0.127194	0.973	1	1
RPL3	0.201388	0.186506	1	1	1
RPL34	0.201388	0.172105	0.987	1	1
NQO1	0.201897	0.16184	0.627	0.529	1
KCNK17	0.202327	0.107972	0.48	0.882	1
NCBP2	0.202714	0.140694	0.773	0.588	1
SMAD2	0.202781	-0.14217	0.68	0.824	1
LINC00467	0.203035	0.14853	0.6	0.529	1
ICAM2	0.203512	0.108717	0.173	0.059	1
PARP9	0.204054	0.104353	0.387	0.706	1
PDCD2	0.204349	-0.103132	0.56	0.765	1
ANKRD36B	0.204349	-0.261205	0.587	0.647	1
CETN2	0.204427	-0.12204	0.52	0.647	1
APOL2	0.204427	0.22699	0.773	0.824	1
TBX19	0.204618	-0.150062	0.08	0.176	1
ACADVL	0.204813	-0.124814	0.893	1	1
RP4-737E23.2	0.205222	0.117438	0.187	0.059	1
FAM185A	0.205651	-0.111813	0.187	0.294	1
DTD1	0.206147	-0.107393	0.627	0.765	1
MCMBP	0.206762	0.217579	0.6	0.529	1
RFC3	0.207067	0.154689	0.24	0.118	1
KIAA0513	0.207197	0.165724	0.453	0.353	1
RAB6A	0.207593	0.253824	0.827	0.882	1
CAMK2D	0.207627	0.177058	0.68	0.941	1
CPNE3	0.207778	-0.138755	0.813	1	1
TUBA4A	0.208075	-0.194059	0.84	1	1
PTP4A2	0.208191	0.218935	0.853	1	1
DYNC1H1	0.208559	-0.107195	0.947	1	1
DDX5	0.208577	0.13634	0.987	1	1
UNC50	0.208695	0.137445	0.8	0.824	1
FBXW2	0.210034	0.205221	0.453	0.647	1
NELFCD	0.2101	-0.147397	0.693	0.765	1
DNAJC8	0.210113	0.205612	0.88	0.941	1
FASTKD1	0.210141	-0.176917	0.507	0.706	1
MYL12A	0.210255	0.140973	0.907	0.941	1
SLC35B1	0.211853	-0.114959	0.853	1	1
SNHG15	0.212032	0.175624	0.467	0.353	1
CLPB	0.212938	0.144806	0.24	0.412	1
NAT8L	0.213013	0.140134	0.333	0.235	1
CTNNA1	0.213214	-0.111817	0.76	0.824	1
LCOR	0.213252	-0.104126	0.44	0.588	1
SKAP2	0.213505	-0.116876	0.213	0.353	1
ACP2	0.214384	-0.105019	0.387	0.588	1
MARCKS	0.215851	-0.12652	0.92	0.941	1
PSMC5	0.215888	0.165648	0.92	1	1
PRDX4	0.215932	-0.111548	0.947	1	1
ANAPC16	0.21595	0.157277	1	1	1
ARHGEF37	0.216219	0.16036	0.373	0.235	1
NFASC	0.216615	0.199157	0.8	0.941	1
CAMLG	0.216615	0.153867	0.8	0.941	1
TRIM27	0.216921	0.227073	0.707	0.647	1
SMARCC2	0.217609	-0.101326	0.68	0.824	1
SPTB	0.21814	-0.136673	0.6	0.706	1
PDIA4	0.218433	0.249377	0.72	0.941	1
PPHLN1	0.218826	-0.163556	0.667	0.824	1
PSMG2	0.218836	-0.111124	0.707	0.824	1
TMEM9B	0.219059	0.180518	0.867	0.824	1
SEPT7	0.219198	-0.13253	0.84	1	1
PUM3	0.21924	-0.112493	0.547	0.647	1
EPRS	0.219644	0.284943	0.92	1	1
MAP3K2	0.219877	-0.108815	0.72	0.882	1
KPNA5	0.219921	-0.135303	0.52	0.647	1
AIFM1	0.220254	0.10841	0.467	0.765	1
CHRNB2	0.220459	-0.14809	0.267	0.412	1
TTC19	0.220744	-0.110872	0.653	0.882	1
DENR	0.221128	0.248961	0.787	0.765	1
SDHD	0.22205	0.204962	0.813	0.824	1
SFMBT1	0.222523	0.185353	0.24	0.412	1
GMFB	0.223204	-0.108951	0.52	0.765	1
YWHAB	0.22341	-0.110207	0.907	1	1
ATRX	0.223474	0.213725	0.933	1	1
SARS	0.223508	0.276903	0.973	1	1
TSPAN13	0.223508	0.249665	0.973	1	1
YWHAE	0.223509	0.125451	1	1	1
LSM14A	0.224589	0.206118	0.787	0.706	1
EPB41L5	0.22481	0.122862	0.36	0.588	1
SLC35C2	0.225616	0.235151	0.56	0.529	1
YRDC	0.226336	0.109008	0.453	0.706	1
SYNGR2	0.226707	0.184606	0.853	0.882	1
DNAAF2	0.22678	0.218003	0.333	0.235	1
OCIAD2	0.227064	0.290144	0.893	0.882	1
CTSA	0.227341	-0.105574	0.947	1	1
SEC11C	0.227359	0.13277	0.987	1	1
FZR1	0.228163	-0.117914	0.24	0.353	1
GEMIN7	0.228659	-0.181269	0.427	0.529	1
SOX4	0.229051	0.572565	0.747	0.706	1
RPS19BP1	0.230031	-0.150036	0.787	1	1
MIR100HG	0.230688	0.193455	0.28	0.176	1
ANKS1A	0.230776	-0.162098	0.36	0.471	1
DNAJC12	0.23122	0.278632	0.933	1	1
CYCS	0.23122	-0.10441	0.933	1	1
TTC3	0.231256	0.200682	1	1	1
SQSTM1	0.231256	0.140962	1	1	1
FZD6	0.231764	0.217922	0.373	0.294	1
C1orf127	0.231988	0.349373	0.76	0.765	1
ERAL1	0.232227	0.226012	0.493	0.412	1
LRRC28	0.232413	0.166174	0.293	0.176	1
AHSA2	0.233549	-0.146029	0.427	0.588	1
CCR8	0.233604	0.109145	0.173	0.059	1
WSB1	0.233725	0.246467	0.813	0.824	1
MPHOSPH8	0.233725	0.132441	0.8	0.882	1
NKX6-1	0.234543	0.177521	0.84	0.941	1
C3orf14	0.234803	0.280458	0.853	1	1
NUP160	0.235736	-0.109807	0.28	0.412	1
COPS8	0.235853	0.272676	0.72	0.706	1
SLU7	0.236391	0.243829	0.747	0.882	1
EDC3	0.236772	-0.115425	0.373	0.471	1
MAPK9	0.236823	-0.102036	0.467	0.647	1
SCAMP2	0.237711	-0.117508	0.773	1	1
KLHL2	0.23787	0.226527	0.733	0.647	1
SYNJ2BP	0.237958	0.224199	0.813	0.882	1
PPOX	0.238825	-0.101158	0.253	0.412	1
ZNF44	0.238864	-0.168887	0.467	0.588	1
CTSD	0.239192	0.173493	0.987	1	1
RAB26	0.241287	-0.133512	0.68	0.824	1
POLI	0.243744	-0.141632	0.4	0.471	1
RYR2	0.244317	0.118193	0.213	0.412	1
MARC2	0.24439	0.118853	0.24	0.118	1
YTHDC1	0.244885	-0.167817	0.787	0.765	1
ATF2	0.245404	-0.105626	0.68	0.824	1
PSPH	0.245638	0.101639	0.28	0.412	1
PIGW	0.246351	-0.10133	0.307	0.471	1
RRM2B	0.246438	-0.111076	0.52	0.706	1
BAG5	0.247138	0.144381	0.4	0.765	1
[truncated: 1,528 more rows]
