# Supplementary material for: β-cell-specific deletion of PFKFB3 restores cell fitness competition and physiological replication under diabetogenic stress
Source: Commun Biol. 2022 Mar 22;5:248. doi: 10.1038/s42003-022-03209-y (PMC8941137; doi:10.1038/s42003-022-03209-y)
Supplement: Supplementary file 8 — Supplementary Data 5 [file 42003_2022_3209_MOESM8_ESM.xlsx]

## Sheet: Supplementary Data File 5 (a)
Supplementary Data File 5 (a) LDHA-positive versus LDHA-negative a-cells in non-diabetics
	p_val	avg_logFC	pct.1	pct.2	p_val_adj	cluster	gene
LDHA	8.7646e-101	1.71574	1	0	4.09245e-96	LDHA+	LDHA
PPP1CA	9.68603e-14	0.264952	0.796	0.502	4.5227e-09	LDHA+	PPP1CA
NOL7	3.96336e-12	0.264808	0.842	0.622	1.85061e-07	LDHA+	NOL7
CYC1	1.30673e-11	0.310235	0.874	0.613	6.1015e-07	LDHA+	CYC1
NUDT5	3.42311e-11	0.242205	0.626	0.338	1.59835e-06	LDHA+	NUDT5
LEPROTL1	1.13747e-10	0.28852	0.633	0.378	5.31117e-06	LDHA+	LEPROTL1
YIF1A	1.16484e-10	0.325001	0.887	0.707	5.43899e-06	LDHA+	YIF1A
TMEM60	1.44209e-10	0.268688	0.714	0.449	6.73357e-06	LDHA+	TMEM60
STOML2	2.96392e-10	0.192648	0.717	0.44	1.38394e-05	LDHA+	STOML2
TMEM258	3.75861e-10	0.166886	0.961	0.796	1.75501e-05	LDHA+	TMEM258
NDUFB10	4.11724e-10	0.165756	0.877	0.631	1.92246e-05	LDHA+	NDUFB10
YIF1B	6.79221e-10	0.192255	0.601	0.342	3.17149e-05	LDHA+	YIF1B
C19orf70	7.59189e-10	0.196536	0.872	0.653	3.54488e-05	LDHA+	C19orf70
MRPL20	7.95849e-10	0.216347	0.835	0.596	3.71606e-05	LDHA+	MRPL20
CCT7	1.1718e-09	0.300031	0.882	0.707	5.47147e-05	LDHA+	CCT7
NME2	1.22507e-09	0.153426	0.872	0.649	5.72023e-05	LDHA+	NME2
HSBP1	1.25153e-09	0.251597	0.938	0.782	5.84377e-05	LDHA+	HSBP1
KIAA2013	1.29251e-09	0.130681	0.702	0.409	6.03512e-05	LDHA+	KIAA2013
FKBP1A	1.37496e-09	0.256154	0.911	0.707	6.42011e-05	LDHA+	FKBP1A
ILVBL	1.48403e-09	0.234979	0.655	0.382	6.92938e-05	LDHA+	ILVBL
RER1	2.99917e-09	0.254006	0.685	0.453	0.00014004	LDHA+	RER1
ATP5B	3.8356e-09	0.286781	0.99	0.924	0.000179096	LDHA+	ATP5B
PSMC3	4.11851e-09	0.253526	0.892	0.662	0.000192305	LDHA+	PSMC3
SSBP1	4.21623e-09	0.251689	0.865	0.684	0.000196868	LDHA+	SSBP1
ABRACL	4.51501e-09	0.166868	0.466	0.218	0.000210819	LDHA+	ABRACL
FUCA2	5.76688e-09	0.302569	0.788	0.556	0.000269273	LDHA+	FUCA2
AURKAIP1	6.57371e-09	0.198285	0.894	0.649	0.000306946	LDHA+	AURKAIP1
CCT3	7.75034e-09	0.276779	0.889	0.738	0.000361887	LDHA+	CCT3
ATP5G1	7.86916e-09	0.214847	0.86	0.658	0.000367435	LDHA+	ATP5G1
PEX16	9.21057e-09	0.158704	0.594	0.342	0.000430069	LDHA+	PEX16
TCEAL8	1.09926e-08	0.206223	0.665	0.427	0.000513277	LDHA+	TCEAL8
RPN1	1.12043e-08	0.287762	0.953	0.8	0.000523162	LDHA+	RPN1
TRMT112	1.12339e-08	0.226436	0.943	0.791	0.000524543	LDHA+	TRMT112
MRPL21	1.18408e-08	0.197999	0.732	0.507	0.000552884	LDHA+	MRPL21
CSTB	1.26819e-08	0.263435	0.936	0.76	0.000592155	LDHA+	CSTB
ATP5A1	1.27917e-08	0.290745	0.966	0.831	0.000597285	LDHA+	ATP5A1
PPP5C	1.31826e-08	0.185999	0.584	0.351	0.000615535	LDHA+	PPP5C
TUFM	1.37037e-08	0.261231	0.867	0.68	0.000639865	LDHA+	TUFM
POP4	1.41692e-08	0.222074	0.584	0.356	0.000661604	LDHA+	POP4
SYNGR2	1.44874e-08	0.287079	0.833	0.636	0.000676461	LDHA+	SYNGR2
CD47	1.65169e-08	0.394315	0.788	0.636	0.000771226	LDHA+	CD47
POLR2C	1.70943e-08	0.158215	0.704	0.476	0.000798184	LDHA+	POLR2C
COPE	1.74225e-08	0.210404	0.948	0.791	0.000813509	LDHA+	COPE
PTGES2	1.77466e-08	0.232123	0.663	0.427	0.000828643	LDHA+	PTGES2
SMARCB1	1.79714e-08	0.121079	0.665	0.436	0.00083914	LDHA+	SMARCB1
KARS	2.2678e-08	0.279761	0.717	0.498	0.0010589	LDHA+	KARS
PTP4A3	2.29799e-08	0.352738	0.557	0.311	0.001073	LDHA+	PTP4A3
RPS4Y1	2.40092e-08	0.271713	0.495	0.262	0.00112106	LDHA+	RPS4Y1
AUP1	2.42511e-08	0.213474	0.798	0.547	0.00113236	LDHA+	AUP1
TSR3	2.66659e-08	0.202772	0.685	0.431	0.00124511	LDHA+	TSR3
SQSTM1	3.05677e-08	0.39269	0.995	0.978	0.0014273	LDHA+	SQSTM1
PSMA1	3.07906e-08	0.204346	0.901	0.716	0.00143771	LDHA+	PSMA1
2	3.22703e-08	0.120557	0.53	0.307	0.0015068	LDHA+	2
FARSA	3.42927e-08	0.229528	0.645	0.418	0.00160123	LDHA+	FARSA
ELOVL1	3.5976e-08	0.22197	0.766	0.596	0.00167983	LDHA+	ELOVL1
BANF1	3.92241e-08	0.144153	0.791	0.56	0.00183149	LDHA+	BANF1
GNAZ	4.05356e-08	0.133713	0.628	0.391	0.00189273	LDHA+	GNAZ
RPL27	4.10419e-08	0.179718	0.98	0.933	0.00191637	LDHA+	RPL27
2	4.71433e-08	0.211651	0.889	0.698	0.00220126	LDHA+	2
RNH1	4.86681e-08	0.235942	0.867	0.671	0.00227246	LDHA+	RNH1
CYB5A	4.87102e-08	0.19847	0.581	0.351	0.00227443	LDHA+	CYB5A
RALA	4.95903e-08	0.184487	0.724	0.489	0.00231552	LDHA+	RALA
TPI1	5.43402e-08	0.237048	0.978	0.862	0.00253731	LDHA+	TPI1
MRPL42	5.50316e-08	0.26498	0.714	0.489	0.00256959	LDHA+	MRPL42
CRYZ	5.62935e-08	0.321578	0.66	0.462	0.00262851	LDHA+	CRYZ
SLC17A5	5.94555e-08	0.21935	0.66	0.436	0.00277616	LDHA+	SLC17A5
AIP	6.25245e-08	0.200997	0.631	0.409	0.00291946	LDHA+	AIP
EIF3K	6.3136e-08	0.201322	0.897	0.689	0.00294801	LDHA+	EIF3K
FAM131C	6.66597e-08	0.106308	0.68	0.427	0.00311254	LDHA+	FAM131C
GABARAP	6.73168e-08	0.143741	0.973	0.871	0.00314322	LDHA+	GABARAP
THOC7	7.0208e-08	0.174124	0.7	0.502	0.00327822	LDHA+	THOC7
CCT5	7.81262e-08	0.218426	0.842	0.627	0.00364794	LDHA+	CCT5
DCTPP1	7.83459e-08	0.108544	0.502	0.249	0.00365821	LDHA+	DCTPP1
PPCS	7.91991e-08	0.214735	0.645	0.387	0.00369804	LDHA+	PPCS
ETFA	8.4708e-08	0.211737	0.69	0.449	0.00395527	LDHA+	ETFA
PLEKHJ1	8.51385e-08	0.185199	0.638	0.413	0.00397537	LDHA+	PLEKHJ1
ZNHIT1	8.90181e-08	0.16588	0.81	0.618	0.00415652	LDHA+	ZNHIT1
TIMM13	9.3638e-08	0.15137	0.793	0.578	0.00437224	LDHA+	TIMM13
KRTCAP2	9.9988e-08	0.122348	0.933	0.751	0.00466874	LDHA+	KRTCAP2
PPP1R11	1.05632e-07	0.167965	0.682	0.44	0.00493227	LDHA+	PPP1R11
PSMD8	1.10399e-07	0.236962	0.958	0.844	0.00515487	LDHA+	PSMD8
PPP6R2	1.11861e-07	0.162669	0.724	0.529	0.00522312	LDHA+	PPP6R2
PRDX5	1.22914e-07	0.20566	0.963	0.836	0.00573924	LDHA+	PRDX5
EXT2	1.23628e-07	0.177246	0.458	0.24	0.00577255	LDHA+	EXT2
SLC25A4	1.2455e-07	0.218211	0.835	0.604	0.00581559	LDHA+	SLC25A4
LMAN1	1.31904e-07	0.233627	0.825	0.662	0.00615901	LDHA+	LMAN1
TMED1	1.38741e-07	0.125582	0.505	0.271	0.00647824	LDHA+	TMED1
BLVRB	1.39739e-07	0.236853	0.65	0.471	0.00652484	LDHA+	BLVRB
COX17	1.41924e-07	0.150289	0.941	0.809	0.00662686	LDHA+	COX17
ANAPC11	1.44498e-07	0.166743	0.936	0.751	0.00674702	LDHA+	ANAPC11
ARPC3	1.45119e-07	0.250494	0.936	0.791	0.00677605	LDHA+	ARPC3
MRPL3	1.53065e-07	0.222391	0.709	0.484	0.00714705	LDHA+	MRPL3
PAPSS2	1.54118e-07	0.353972	0.773	0.604	0.00719621	LDHA+	PAPSS2
AGTRAP	1.61659e-07	0.13466	0.493	0.258	0.00754833	LDHA+	AGTRAP
VPS25	1.7438e-07	0.209389	0.675	0.44	0.00814233	LDHA+	VPS25
PPIE	1.76928e-07	0.186528	0.599	0.378	0.00826128	LDHA+	PPIE
TOMM22	1.98364e-07	0.198964	0.702	0.498	0.00926219	LDHA+	TOMM22
ZFAND2B	2.0336e-07	0.147271	0.709	0.453	0.00949551	LDHA+	ZFAND2B
RHOC	2.08011e-07	0.142393	0.675	0.436	0.00971267	LDHA+	RHOC
ALKBH7	2.12825e-07	0.137717	0.64	0.404	0.00993744	LDHA+	ALKBH7
TBCB	2.14395e-07	0.225582	0.815	0.609	0.0100107	LDHA+	TBCB
OARD1	2.19597e-07	0.192744	0.515	0.302	0.0102537	LDHA+	OARD1
LMAN2	2.40651e-07	0.215488	0.862	0.658	0.0112367	LDHA+	LMAN2
ABCG2	2.46001e-07	0.147183	0.214	0.058	0.0114865	LDHA+	ABCG2
COPZ1	2.49941e-07	0.258207	0.899	0.707	0.0116705	LDHA+	COPZ1
PLK2	2.52342e-07	0.304859	0.7	0.489	0.0117826	LDHA+	PLK2
CD36	2.57744e-07	0.367838	0.525	0.32	0.0120349	LDHA+	CD36
PHB2	2.61623e-07	0.19156	0.729	0.529	0.012216	LDHA+	PHB2
ECHS1	2.66207e-07	0.233092	0.773	0.569	0.01243	LDHA+	ECHS1
PPIA	2.76042e-07	0.198543	0.988	0.924	0.0128892	LDHA+	PPIA
LIMCH1	2.8296e-07	0.287853	0.877	0.724	0.0132123	LDHA+	LIMCH1
PCMT1	2.83141e-07	0.25831	0.911	0.68	0.0132207	LDHA+	PCMT1
GAPDH	2.87473e-07	0.235234	1	0.991	0.013423	LDHA+	GAPDH
ANAPC13	2.91868e-07	0.227276	0.739	0.516	0.0136282	LDHA+	ANAPC13
NDUFC2	2.98725e-07	0.18137	0.958	0.822	0.0139484	LDHA+	NDUFC2
PLP2	3.1623e-07	0.225961	0.938	0.831	0.0147657	LDHA+	PLP2
NT5C	3.18088e-07	0.117621	0.53	0.302	0.0148525	LDHA+	NT5C
CHPF	3.246e-07	0.199949	0.857	0.644	0.0151566	LDHA+	CHPF
ASNA1	3.28824e-07	0.143401	0.764	0.578	0.0153538	LDHA+	ASNA1
ALG1	3.6362e-07	0.128188	0.478	0.258	0.0169785	LDHA+	ALG1
LINC00261	3.71718e-07	0.118257	0.468	0.253	0.0173567	LDHA+	LINC00261
TUBB	3.74409e-07	0.292883	0.906	0.751	0.0174823	LDHA+	TUBB
MRPS34	3.99968e-07	0.168772	0.749	0.556	0.0186757	LDHA+	MRPS34
PRMT2	4.1968e-07	0.157399	0.828	0.644	0.0195961	LDHA+	PRMT2
NDUFS4	4.23105e-07	0.199577	0.732	0.547	0.0197561	LDHA+	NDUFS4
ENSA	4.56234e-07	0.132125	0.889	0.698	0.021303	LDHA+	ENSA
SLC9A3R1	4.65149e-07	0.195751	0.741	0.52	0.0217192	LDHA+	SLC9A3R1
AP2M1	4.75313e-07	0.234709	0.897	0.68	0.0221938	LDHA+	AP2M1
NIPA2	4.76779e-07	0.204828	0.599	0.369	0.0222623	LDHA+	NIPA2
ATPIF1	4.8958e-07	0.126228	0.909	0.729	0.02286	LDHA+	ATPIF1
TMEM167A	4.92388e-07	0.221708	0.749	0.542	0.0229911	LDHA+	TMEM167A
HTATSF1	4.93244e-07	0.168862	0.717	0.516	0.023031	LDHA+	HTATSF1
C19orf24	4.94283e-07	0.109446	0.717	0.52	0.0230795	LDHA+	C19orf24
SPG21	4.95486e-07	0.298878	0.709	0.533	0.0231357	LDHA+	SPG21
CRB3	5.1478e-07	0.144845	0.586	0.36	0.0240366	LDHA+	CRB3
RALY	5.16186e-07	0.163114	0.788	0.573	0.0241023	LDHA+	RALY
MAPK9	5.43428e-07	0.108229	0.502	0.293	0.0253743	LDHA+	MAPK9
TIMMDC1	5.53692e-07	0.129156	0.621	0.387	0.0258536	LDHA+	TIMMDC1
ANXA7	5.54299e-07	0.265412	0.931	0.796	0.0258819	LDHA+	ANXA7
DDX39A	5.61808e-07	0.183837	0.781	0.529	0.0262325	LDHA+	DDX39A
SNX17	5.83258e-07	0.209744	0.736	0.533	0.0272341	LDHA+	SNX17
ALDOA	5.95773e-07	0.224087	0.99	0.907	0.0278184	LDHA+	ALDOA
ERGIC3	6.07237e-07	0.220203	0.803	0.622	0.0283537	LDHA+	ERGIC3
SRD5A3	6.63365e-07	0.163684	0.362	0.178	0.0309745	LDHA+	SRD5A3
FUCA1	6.63702e-07	0.198919	0.468	0.262	0.0309902	LDHA+	FUCA1
PMVK	6.72739e-07	0.151783	0.776	0.573	0.0314122	LDHA+	PMVK
MVP	6.85372e-07	0.231323	0.672	0.467	0.0320021	LDHA+	MVP
PDHA1	6.85918e-07	0.164896	0.66	0.422	0.0320276	LDHA+	PDHA1
GTPBP4	6.87461e-07	0.196454	0.685	0.476	0.0320996	LDHA+	GTPBP4
TSG101	7.04572e-07	0.177061	0.835	0.649	0.0328986	LDHA+	TSG101
POLD2	7.13415e-07	0.182831	0.687	0.449	0.0333115	LDHA+	POLD2
XPNPEP1	7.4005e-07	0.146693	0.365	0.169	0.0345552	LDHA+	XPNPEP1
TMEM208	7.46966e-07	0.241038	0.84	0.671	0.0348781	LDHA+	TMEM208
GOLIM4	7.53638e-07	0.126588	0.756	0.564	0.0351896	LDHA+	GOLIM4
TMEM259	7.57984e-07	0.145947	0.771	0.578	0.0353926	LDHA+	TMEM259
SMCO4	7.6468e-07	0.116241	0.559	0.324	0.0357052	LDHA+	SMCO4
GHITM	7.67836e-07	0.242353	0.948	0.769	0.0358526	LDHA+	GHITM
YKT6	8.09438e-07	0.116791	0.67	0.467	0.0377951	LDHA+	YKT6
NME1	8.47778e-07	0.19848	0.786	0.591	0.0395853	LDHA+	NME1
SRI	8.70876e-07	0.185508	0.69	0.502	0.0406638	LDHA+	SRI
NDUFB6	8.75474e-07	0.167978	0.909	0.76	0.0408785	LDHA+	NDUFB6
PHB	8.8373e-07	0.185333	0.722	0.533	0.041264	LDHA+	PHB
TPRKB	9.07762e-07	0.13659	0.532	0.324	0.0423861	LDHA+	TPRKB
IRAK1	9.28945e-07	0.155091	0.741	0.484	0.0433752	LDHA+	IRAK1
SLC25A39	9.45007e-07	0.225615	0.8	0.631	0.0441252	LDHA+	SLC25A39
B9D1	9.45559e-07	0.149787	0.596	0.378	0.044151	LDHA+	B9D1
NTPCR	9.67986e-07	0.127323	0.421	0.222	0.0451982	LDHA+	NTPCR
GNPAT	1.0313e-06	0.134988	0.564	0.333	0.0481545	LDHA+	GNPAT
TMEM128	1.05483e-06	0.169073	0.512	0.32	0.049253	LDHA+	TMEM128
ELOVL5	1.06716e-06	0.185819	0.704	0.542	0.049829	LDHA+	ELOVL5
ATG5	1.06784e-06	0.236886	0.495	0.302	0.0498607	LDHA+	ATG5
MTRNR2L12	6.61395e-07	0.203923	0.991	0.99	0.0308825	LDHA-	MTRNR2L12

## Sheet: Supplementary Data File 5 (b)
Supplementary Data File 5 (b) LDHA-positive versus LDHA-negative a-cells in T2D
	p_val	avg_logFC	pct.1	pct.2	p_val_adj	cluster	gene
LDHA	4.45643e-34	1.76024	1	0	2.08084e-29	LDHA+	LDHA
LL22NC03-2H8.5	2.38959e-08	0.19543	0.541	0.132	0.00111577	LDHA+	LL22NC03-2H8.5
FKBP1A	6.35784e-07	0.34976	0.861	0.566	0.0296867	LDHA+	FKBP1A
FABP5	9.24288e-07	0.33371	0.762	0.382	0.0431578	LDHA+	FABP5
