# Supplementary material for: β-cell-specific deletion of PFKFB3 restores cell fitness competition and physiological replication under diabetogenic stress
Source: Commun Biol. 2022 Mar 22;5:248. doi: 10.1038/s42003-022-03209-y (PMC8941137; doi:10.1038/s42003-022-03209-y)
Supplement: Supplementary file 9 — Supplementary Data 6 [file 42003_2022_3209_MOESM9_ESM.xlsx]

## Sheet: Fig.1
(b) Quantification of images in (a)
	WT			PFKFB3WT DS			PFKFB3βΚΟ DS
PFKFB3 positive β-cells (%)	0.623	7.19	3.224	43.911	35.886	21.927	0	0.291	0.502	3.267
(d) Quantification of images in (c)
	WT			PFKFB3WT DS			PFKFB3βΚΟ DS
HIF1α positive β-cells (%)	6.812	0	5.99	12.466	26.476	16.216	25.212	9.761	9.015	12.666

## Sheet: Fig.2
(a) Intraperitoneal glucose tolerance test (IP-GTT) at nine weeks post-onset of high-fat diet (HFD) in higher DS group
Minutes	WT			PFKFB3WT DS			PFKFB3βΚΟ DS
	blood glucose (mg/dL)			blood glucose (mg/dL)			blood glucose (mg/dL)
0	164	161	205	145	156	154	169	160	200	167
15	300	348	285	248	285	246	466	310	349	287
30	317	315	373	415	345	363	500	344	449	411
60	329	248	284	470	343	290	500	500	375	462
120	164	144	283	356	245	150	331	336	209	460
(b) Quantification of the area under the curve (AUC) as mg/dl x min in the experimental groups shown in (a)
	WT			PFKFB3WT DS			PFKFB3βΚΟ DS
	mg/dL x min			mg/dL x min			mg/dL x min
AUC	32588	28995	35475	45975	35993	30563	51938	46170	39983	49395
(c) Insulin tolerance test (ITT) at 10 weeks after onset of HFD
Minutes	WT			PFKFB3WT DS			PFKFB3βΚΟ DS
	blood glucose (mg/dL)			blood glucose (mg/dL)			blood glucose (mg/dL)
0	99	141	160	157	133	127	137	144	147	177
20	98	137	200	158	160	114	115	134	137	142
40	92	108	105	103	170	102	67	107	92	80
60	83	98	101	93	130	61	59	101	75	90
(d) Quantification of the AUC as mg/dl x min in the experimental groups shown in (c)
	WT			PFKFB3WT DS			PFKFB3βΚΟ DS
	mg/dL x min			mg/dL x min			mg/dL x min
AUC	281	364.5	435.5	386	461.5	310	280	363.5	340	355.5
(e) Fasting plasma insulin
	WT			PFKFB3WT DS			PFKFB3βΚΟ DS
Fasting Insulin (μg/L)	10.378	2.699	2.017	1.029	1.322	0.383	0.882	1.16	0.583	0.926
(f) Fasting plasma glucagon
	WT			PFKFB3WT DS			PFKFB3βΚΟ DS
Fasting glucagon (pmol/L)	0.306	0.42	0.378	3.321	0.317	9.036	0.427	0.269	0.333	0.433
(g) Fasting C-peptide
	WT			PFKFB3WT DS			PFKFB3βΚΟ DS
Fasting C-peptide (ng/mL)	3.297	1.968	1.465	0.639	1.382	0.416	0.774	0.675	0.556	0.955
(h) Fasting insulin/C-peptide ratio
	WT			PFKFB3WT DS			PFKFB3βΚΟ DS
Fasting Insulin /C-peptide [(μg/L)/(ng/mL)]	3.1477	1.3714	1.3768	1.6103	0.9566	0.9207	1.1395	1.7185	1.0486	0.9696

## Sheet: Fig.3
(b) Body weight of the lower DS group
Days	WT				PFKFB3WT DS				PFKFB3βΚΟ DS				PFKFB3βΚΟ DS chow
	Body weight (g)				Body weight (g)				Body weight (g)				Body weight (g)
0	30.1	31.5	26.8	24.8	27.5	31.1	23.7	23.6	32.7	24.6	28.7	31	33.4	25.5	28.1	24.3
7	35.1	34	27.2	28	35.2	35.9	27.3	27.4	36.1	29.7	32.5	34.5	34.1	24.9	32.4	27.9
14	35.1	34	27.2	28	35.2	35.9	27.3	27.4	36.1	29.7	32.5	34.5	34.1	24.9	32.4	27.9
21	39	38.5	31.1	30.9	43.4	44.5	32.5	35.1	44	36.1	37.6	38.4	36	29.3	37.3	32.9
28	45.3	43.1	36.6	36	49.8	49	39.7	39	48.3	38.9	42.4	41.5	42.9	33.7	41.4	35.9
38	47.2	46.5	38.1	36.1	42.7	44.4	50.6	51	39	41.9	42.6	49.1	37.1	41.1	35.3	43.4
45	44.8	46	36.8	32.8	41	41.2	49.5	48.6	39.9	41.2	40.3	44.4	35.8	39.9	34.4	40
51	41.6	43.1	49.8	50.3	47.4	48.2	38.4	34.2	47	41.3	42.5	40.9	40.4	36.6	40.8	34.2
52	46	46.8	37.4	33.3	40.7	41.8	48.8	48.1	45	40.2	42	39.6	38.4	35.5	39.2	32.7
Days after onset of HFD.
(c) Weekly fasting blood glucose in the lower DS group
Days	WT				PFKFB3WT DS				PFKFB3βΚΟ DS				PFKFB3βΚΟ DS chow
	blood glucose (mg/dL)				blood glucose (mg/dL)				blood glucose (mg/dL)				blood glucose (mg/dL)
0	105	114	151	93	95	125	96	89	189	143	154	148	128	59	142	104
7	147	87	150	83	142	116	105	181	142	117	101	184	96	77	146	101
14	147	98	119	146	147	98	119	146	132	123	80	148	116	91	123	92
21	88	71	101	71	124	157	144	129	106	94	84	102	113	130	104	102
28	105	102	86	89	203	128	87	121	139	138	97	108	146	96	102	98
38	153	163	156	125	232	212	162	159	100	80	143	213	81	75	75	111
45	131	206	107	94	135	157	163	194	121	136	154	124	72	127	119	115
51	177	151	199	133	206	188	216	366	173	140	185	180	159	160	155	141
52	168	133	109	132	167	225	217	302	167	137	122	155	95	160	155	57
Days after onset of HFD.
(d) Intraperitoneal glucose tolerance tests (IP-GTT) of lower DS group and (e) Quantification of the area under the curve (AUC) as mg/dL x min in the experimental groups in (d)
Experiment I
Minutes	WT				PFKFB3WT DS				PFKFB3βΚΟ DS				PFKFB3βΚΟ DS chow
	blood glucose (mg/dL)				blood glucose (mg/dL)				blood glucose (mg/dL)				blood glucose (mg/dL)
0	153	163	156	125	232	212	162	159	100	80	143	Drop out	81	75	75	Drop out
15	347	420	317	231	356	385	600	479	331	258	453	Drop out	351	212	271	Drop out
30	600	600	281	481	600	600	600	600	447	417	600	Drop out	409	343	362	Drop out
60	600	477	482	269	600	600	600	600	600	442	600	Drop out	343	477	200	Drop out
120	297	330	302	236	600	600	600	600	317	244	352	Drop out	191	292	119	Drop out
Experiment II
Minutes	WT				PFKFB3WT DS				PFKFB3βΚΟ DS				PFKFB3βΚΟ DS chow
	blood glucose (mg/dL)				blood glucose (mg/dL)				blood glucose (mg/dL)				blood glucose (mg/dL)
0	131	206	107	94	135	157	163	194	121	136	154	Drop out	72	127	119	Drop out
15	283	427	285	230	409	352	359	386	392	306	328	Drop out	253	244	290	Drop out
30	178	237	152	137	426	468	463	391	386	600	482	Drop out	312	402	445	Drop out
60	600	600	600	600	600	600	600	600	426	435	454	Drop out	284	252	335	Drop out
120	303	307	438	600	303	307	438	600	206	186	234	Drop out	124	197	186	Drop out
Experiment III
Minutes	WT				PFKFB3WT DS				PFKFB3βΚΟ DS				PFKFB3βΚΟ DS chow
	blood glucose (mg/dL)				blood glucose (mg/dL)				blood glucose (mg/dL)				blood glucose (mg/dL)
0	168	133	109	132	167	225	217	302	155	137	122	Drop out	95	160	57	Drop out
15	414	287	450	375	359	422	398	427	431	469	318	Drop out	198	365	187	Drop out
30	488	444	454	375	489	600	410	427	490	600	451	Drop out	258	411	334	Drop out
60	299	332	337	142	386	483	422	600	444	600	393	Drop out	176	263	172	Drop out
120	146	205	230	165	398	381	311	483	193	202	118	Drop out	121	175	115	Drop out
(e) Quantification of the area under the curve (AUC) as mg/dL x min in the experimental groups in (d)
	WT				PFKFB3WT DS				PFKFB3βΚΟ DS				PFKFB3βΚΟ DS chow
	mg/dL x min				mg/dL x min				mg/dL x min				mg/dLx min
AUC	46389				66759				50757				34423
	31448				56057				43152				31557
	34727				51636				45281				25328
(f) Insulin tolerance test in lower DS group (g) Quantification of the area under the curve (AUC) as mg/dL x min in the experimental groups in (f)
Days	WT				PFKFB3WT DS				PFKFB3βΚΟ DS			PFKFB3βΚΟ DS chow
	blood glucose (mg/dL)				blood glucose (mg/dL)				blood glucose (mg/dL)			blood glucose (mg/dL)
0	177	151	199	133	206	188	216	366	173	140	185	159	160	155	141
15	127	161	157	122	159	177	140	247	156	127	124	99	125	157	52
30	94	90	84	75	92	101	112	145	98	89	71	68	62	86	39
(g) Quantification of the area under the curve (AUC) as mg/dL x min in the experimental groups in (f)
	WT				PFKFB3WT DS				PFKFB3βΚΟ DS				PFKFB3βΚΟ DS chow
	mg/dL x min				mg/dL x min				mg/dLx min				mg/dL x min
AUC	262.5	262.5	262.5	262.5	308	308	308	308	291.5	291.5	291.5	291.5	212.5	212.5	212.5	212.5
	281.5	281.5	281.5	281.5	321.5	321.5	321.5	321.5	241.5	241.5	241.5	241.5	236	236	236	236
	298.5	298.5	298.5	298.5	304	304	304	304	252	252	252	252	277.5	277.5	277.5	277.5
	226				502.5	502.5	502.5	502.5	drop out	drop out	drop out	drop out	142	142	142	142
(h) Fasting and glucose-stimulated plasma insulin levels in lower DS group
Minutes	WT				PFKFB3WT DS				PFKFB3βΚΟ DS				PFKFB3βΚΟ DS chow
	blood glucose (mg/dL)				blood glucose (mg/dL)				blood glucose (mg/dL)				blood glucose (mg/dL)
0	0.349	0.383	0.356	0.522	3.015	0.351	0.275	0.392	0.788	0.57	0.487	0.616	0.544	0.687	0.395	0.615
30	0.383	0.35	0.411	0.837	0.34	0.332	0.247	0.264	1.248	0.349	0.383	0.296	0.434	0.419	0.427	0.469
(i) Fasting and glucose-induced plasma glucagon levels in lower DS group
Minutes	WT				PFKFB3WT DS				PFKFB3βΚΟ DS				PFKFB3βΚΟ DS chow
	blood glucose (mg/dL)				blood glucose (mg/dL)				blood glucose (mg/dL)				blood glucose (mg/dL)
0	6.425	1.063	1.263	4.7	4.138	4.325	1.313	2.788	8.125	5.663	19.113	0.963	4.525	28.588	8.063	12.5
30	0.363	Drop out	1.038	15.788	0.425	1.888	6.013	6.025	8.525	7.95	8.363	5.275	7.45	11.45	8.438	13.85

## Sheet: Fig.4
(a) Quantification of total HIF1α (nuclear and cytoplasmic) positive β-cells in the indicated lower DS experimental groups
	WT				PFKFB3WT DS				PFKFB3βΚΟ DS				PFKFB3βΚΟ DS chow
HIF1α positive β-cells (%)	6.6	9.1	0.2	4.5	17.2	13	14.2	13.6	4.4	3.9	10.5	3.4	4.2	3.1	2.2	Drop out
(b) Quantification of HIF1α (cytoplasmic only) positive β-cells in the indicated lower DS experimental groups
	WT				PFKFB3WT DS				PFKFB3βΚΟ DS				PFKFB3βΚΟ DS chow
HIF1α positive β-cells (cyto-plasmic) (%)	4.2	5.2	0	3.8	13.9	8.4	1.6	6.9	0.8	0.6	5.7	2.7	1.6	1.7	1.8	Drop out

## Sheet: Fig.7
(a) Quantification of the ratio between bihormonal (insulin- and glucagon positive) cells relative to all α-, β- and bihormonal cells (%) at 13 weeks HFD (higher DS)
	WT			PFKFB3WT DS			PFKFB3βΚΟ DS
Bihormonal cells / α-, β- and bihormonal cells (%)	2.155	0	6	0.529	6.135	10.358	0.885	0	0.834	1.52
(b) Quantification of the ratio between α-cells relative to all α-, β- and bihormonal cells (%) at 13 weeks HFD ((higher DS)
	WT			PFKFB3WT DS			PFKFB3βΚΟ DS
α-cells / α-, β- and bihormonal cells (%)	1.866	3.516	6.861	6.576	6.817	5.168	4.188	4.912	5.103	4.56
(c) Quantification of the ratio between β-cells relative to all α-, β- and bihormonal cells (%) at 13 weeks HFD (higher DS)
	WT			PFKFB3WT DS			PFKFB3βΚΟ DS
β-cells / α-, β- and bihormonal cells (%)	95.979	96.484	87.139	92.895	87.048	84.474	94.927	95.088	94.063	93.92
(d) Quantification of the ratio between bihormonal (insulin- and glucagon positive) cells relative to all α-, β- and bihormonal cells (%) in lower DS group
	WT				PFKFB3WT DS				PFKFB3βΚΟ DS				PFKFB3βΚΟ DS chow
Bihormonal cells / α-, β- and bihormonal cells (%)	1.169	0.766	0.033	0.087	5.643	2.554	3.633	3.285	2.187	0.346	2.032	0.653	1.786	0.845	0.085	Drop out
(e) Quantification of the ratio between α-cells relative to all α-, β- and bihormonal cells (%) in lower DS group
	WT				PFKFB3WT DS				PFKFB3βΚΟ DS				PFKFB3βΚΟ DS chow
α-cells / α-, β- and bihormonal cells (%)	5.446	4.404	2.595	2.471	15.174	7.054	7.599	6.314	1.332	3.796	4.068	5.824	2.002	4.83	3.184	Drop out
(f) Quantification of the ratio between β-cells relative to all α-, β- and bihormonal cells (%) in lower DS group
	WT				PFKFB3WT DS				PFKFB3βΚΟ DS					PFKFB3βΚΟ DS chow
β-cells / α-, β- and bihormonal cells (%)	93.38	94.83	97.372	97.443	79.183	90.392	88.768	90.401	91.989	98.321	94.172	95.279	96.211		94.324	96.73

## Sheet: Fig.8
(a) Quantification of fractional β-cell area (%) in higher DS group
	WT			PFKFB3WT DS			PFKFB3βΚΟ DS
Fractional β-cell area (%)	4.424	1.595	1.785	1.556	2.296	2.094	2.284	1.796	1.932	1.404
(b) Quantification of b-cell mass (mg) in higher DS group
	WT			PFKFB3WT DS			PFKFB3βΚΟ DS
β-cell mass (mg)	15.881	6.188	4.675	5.042	9.506	7.162	7.698	6.089	7.633	3.972
(c) Quantification of β-cell death as measured by labelling with TUNEL assay (%) represented relative to fractional β-cell area in higher DS group
	WT			PFKFB3WT DS			PFKFB3βΚΟ DS
TUNEL positive β-cells (%) / β-cell area (%)	0.059	0	0.711	0.477	0.5	0.301	0.685	0.784	0.776	0.602
(d) Quantification of β-cell relative to a-cell number in the higher DS experimental group
	WT			PFKFB3WT DS			PFKFB3βΚΟ DS
β- / α-cells	51	27	13	14	13	16	23	19	18	21
(f) Quantification of images under (e)
	WT			PFKFB3WT DS			PFKFB3βΚΟ DS
Cleaved caspase-3 positive β-cells (%)	0.598	5.677	4.565	2.679	3.015	1.404	0.697	3.873	2.085	3.496

## Sheet: Fig.9
(b) Quantification of images shown under (a)
	WT			PFKFB3WT DS			PFKFB3βΚΟ DS
MCM2 positive β-cells (%)	9.368	4.866	6.755	1.927	1.937	1.81	4.69	7.757	4.281	4.449
(c) Quantification of total (medium and strong) MCM2 positive β-cells in the lower DS group
	WT				PFKFB3WT DS				PFKFB3βΚΟ DS				PFKFB3βΚΟ DS chow
MCM2 positive β-cells (%)	1.96	4.33	3.55	5.57	3.79	1.2	1.91	1.81	5.05	4.75	3.27	4.04	2.01	3.14	8.45	4.04
(e) Quantification of cytoplasmic c-Myc expressing β-cells in higher DS group as shown in (d)
	WT			PFKFB3WT DS			PFKFB3βΚΟ DS
c-Myc positive β-cells in cytoplasm (%)	0.092	0.068	1.953	3.824	2.296	3.684	1.073	1.688	0.295	0.125

## Sheet: Supplementary Fig. 1
(a) Body weights in indicated experimental groups at the baseline
	WT			PFKFB3WT DS			PFKFB3βΚΟ DS
Body weight (g)	32	32	29.9	33.5	32.6	36.9	31.5	31.7	33.6	28.2
(b) Body weights in indicated experimental groups at one week before start of HFD
	WT			PFKFB3WT DS			PFKFB3βΚΟ DS
Body weight (g)	38.2	29.8	31	32	35	34.5	31.5	32.1	30.6	31.4
(c) Body weights in indicated experimental groups after four weeks of HFD
	WT			PFKFB3WT DS			PFKFB3βΚΟ DS
Body weight (g)	45.8	39.7	39.5	38	44.8	40.6	39.1	40.4	38.4	38.2
(d) Body weights in indicated experimental groups after 13 weeks of HFD
	WT			PFKFB3WT DS			PFKFB3βΚΟ DS
Body weight (g)	42	44	36	42	46	48	44	40	42	40

## Sheet: Supplementary Fig. 2
(a) Weight (g) of pancreas in indicated experimental groups
	WT			PFKFB3WT DS			PFKFB3βΚΟ DS
Pancreas weight (g)	0.359	0.388	0.262	0.324	0.414	0.342	0.337	0.339	0.395	0.283
(b) Weight (g) of liver in indicated experimental groups
	WT			PFKFB3WT DS			PFKFB3βΚΟ DS
Liver weight (g)	2.378	1.442	1.522	1.241	1.631	1.201	1.424	1.449	1.354	1.304
(c) Weight (g) of spleen in indicated experimental groups
	WT			PFKFB3WT DS			PFKFB3βΚΟ DS
Spleen weight (g)	0.146	0.125	0.1	0.109	0.105	0.114	0.095	0.121	0.101	0.083

## Sheet: Supplementary Fig. 3
(a) Intraperitoneal glucose tolerance test (IP-GTT) at thirteen weeks post-onset of high-fat diet (HFD) (high DS)
Minutes	WT			PFKFB3WT DS			PFKFB3βΚΟ DS
	blood glucose (mg/dL)			blood glucose (mg/dL)			blood glucose (mg/dL)
0	97	122	162	143	145		128	126	131	133
30	197	240	384	408	309	267	462	426	464	358
(b) Quantification of the area under the curve (AUC) as mg/dl x min in the experimental groups shown in (a)
	WT			PFKFB3WT DS			PFKFB3βΚΟ DS
	mg/dL x min			mg/dL x min			mg/dL x min
AUC	147.2	181.1	273	275.3	226.9	Drop out	294.6	276.1	297.5	245.1

[truncated: 3 more sheets: Supplementary Fig. 14, Supplementary Fig. 15, Supplementary Fig. 16]
